# Supplementary material for: N,N′-Bis(4-chloro­benzyl­idene)-3,3′-dimeth­oxy­biphenyl-4,4′-diamine
Source: Acta Crystallogr Sect E Struct Rep Online. 2011 May 7;67(Pt 6):o1296–7. doi: 10.1107/S1600536811015467 (PMC3120541; doi:10.1107/S1600536811015467)
Supplement: Supplementary file 2 [file e-67-o1296-Isup2.hkl]

# 
# h,k,l, Fc-squared, Fo-squared, sigma(Fo-squared) and status flag 
# 
data_I
_shelx_title ' BA27   IPDS2  -100DEGC     P-1' 
_shelx_refln_list_code          4 
_shelx_F_calc_maximum      254.93 
_exptl_crystal_F_000      1016.00 
_reflns_d_resolution_high  0.8211 
 
loop_ 
 _symmetry_equiv_pos_as_xyz 
 'x, y, z' 
 '-x, -y, -z' 
 
_cell_length_a     9.2358 
_cell_length_b    11.8559 
_cell_length_c    23.5218 
_cell_angle_alpha  75.810 
_cell_angle_beta   80.326 
_cell_angle_gamma  79.288 
 
_shelx_F_squared_multiplier     1.000 
 
loop_ 
 _refln_index_h 
 _refln_index_k 
 _refln_index_l 
 _refln_F_squared_calc 
 _refln_F_squared_meas 
 _refln_F_squared_sigma 
 _refln_observed_status 
   1   0   0      365.11      339.35     29.76 o 
   2   0   0     9131.94     8822.76     60.25 o 
   3   0   0     4659.67     4562.50     42.09 o 
   4   0   0        0.03        2.57     13.96 o 
   5   0   0     3503.81     3464.63    102.29 o 
   6   0   0       61.05       60.55     14.98 o 
   7   0   0      400.79      429.90     24.89 o 
   8   0   0       92.34      119.55     22.17 o 
   9   0   0       63.58      105.87     17.67 o 
  10   0   0        4.37       -1.22     19.40 o 
 -10   1   0        6.08       20.75     19.44 o 
  -9   1   0        0.21        2.93     21.27 o 
  -8   1   0       11.98       29.26     18.43 o 
  -7   1   0       12.65       16.00     17.17 o 
  -6   1   0       15.25       34.92     16.40 o 
  -5   1   0      311.42      360.34     14.83 o 
  -4   1   0     1752.58     1894.77     24.86 o 
  -3   1   0      928.69      924.40     20.09 o 
  -2   1   0     4046.46     4165.97     39.41 o 
  -1   1   0      268.76      255.60     20.07 o 
   0   1   0     1852.12     2187.36     95.19 o 
   1   1   0     2868.10     2587.70     43.03 o 
   2   1   0     3747.56     3417.64     74.35 o 
   3   1   0     3402.69     3312.13     41.22 o 
   4   1   0     3535.72     3425.14    104.02 o 
   5   1   0       48.00       41.34     20.22 o 
   6   1   0      298.77      314.06     23.89 o 
   7   1   0       31.55       44.80     18.00 o 
   8   1   0        6.27       25.98     19.35 o 
   9   1   0       82.03       84.52     22.49 o 
  10   1   0       92.84       82.86     19.24 o 
  11   1   0        3.55      -12.67     23.99 o 
 -10   2   0        2.88       32.04     40.13 o 
  -9   2   0      129.92      123.88     19.27 o 
  -8   2   0       42.72       44.59     20.54 o 
  -7   2   0      798.26      854.57     37.86 o 
  -6   2   0      139.24      132.19     17.82 o 
  -5   2   0      497.11      507.01     16.68 o 
  -4   2   0     1200.31     1205.81     18.53 o 
  -3   2   0      221.63      280.05     14.23 o 
  -2   2   0      466.23      524.14     16.70 o 
  -1   2   0     2316.92     2083.90     94.83 o 
   0   2   0      376.33      398.50     18.04 o 
   1   2   0      337.44      343.66     18.95 o 
   2   2   0      915.24      955.10     25.30 o 
   3   2   0       71.46       43.41     16.25 o 
   4   2   0     1360.82     1361.20     24.96 o 
   5   2   0        5.82       15.53     16.62 o 
   6   2   0     1754.72     1840.92     68.34 o 
   7   2   0      381.82      407.91     30.79 o 
   8   2   0       17.37       18.28     16.85 o 
   9   2   0       29.95       53.54     21.07 o 
  10   2   0        2.02       15.04     23.01 o 
  11   2   0        6.70       -8.66     22.75 o 
 -10   3   0       10.33       13.57     24.34 o 
  -9   3   0        4.65       41.78     25.69 o 
  -8   3   0       12.33       12.69     26.99 o 
  -7   3   0        0.68       19.87     16.21 o 
  -6   3   0       24.02       46.48     18.21 o 
  -5   3   0      294.34      243.13     17.69 o 
  -4   3   0      323.80      301.26     13.84 o 
  -3   3   0        5.68        1.42     12.35 o 
  -2   3   0     2234.30     2228.94     82.50 o 
  -1   3   0      697.67      656.59     34.60 o 
   0   3   0     1750.32     1727.40     85.80 o 
   1   3   0      640.87      665.21     17.61 o 
   2   3   0      374.55      399.45     17.92 o 
   3   3   0       36.49       67.37     15.53 o 
   4   3   0       56.92       38.97     13.70 o 
   5   3   0        5.22       10.96     15.80 o 
   6   3   0      118.51       97.74     17.90 o 
   7   3   0        3.49        6.34     17.72 o 
   8   3   0       96.98       94.98     20.34 o 
   9   3   0       10.73       23.71     21.04 o 
  10   3   0       24.70       22.20     22.86 o 
  11   3   0       29.56       27.68     26.68 o 
 -10   4   0       17.16       69.14     42.91 o 
  -9   4   0       98.29      140.13     41.40 o 
  -8   4   0       92.51      104.91     24.91 o 
  -7   4   0       19.32       21.70     16.93 o 
  -6   4   0      241.32      289.45     23.91 o 
  -5   4   0      136.20      115.41     14.94 o 
  -4   4   0       43.18       33.08     12.75 o 
  -3   4   0      471.68      509.95     14.75 o 
  -2   4   0      568.32      487.78     19.90 o 
  -1   4   0      131.15      133.57     13.33 o 
   0   4   0      763.17      693.20     35.58 o 
   1   4   0     2035.57     1922.03     46.71 o 
   2   4   0     5847.18     5667.79     64.11 o 
   3   4   0      407.13      414.29     16.42 o 
   4   4   0      111.43      113.25     13.94 o 
   5   4   0      446.49      424.71     17.21 o 
   6   4   0        0.44        9.40     15.18 o 
   7   4   0      462.42      484.51     25.47 o 
   8   4   0       19.25       31.65     17.16 o 
   9   4   0        2.41       22.86     18.06 o 
  10   4   0        2.90       20.62     24.23 o 
  -9   5   0        8.50      -23.46     23.46 o 
  -8   5   0        8.53       26.38     17.65 o 
  -7   5   0        6.77       60.20     21.27 o 
  -6   5   0       80.75       98.46     18.55 o 
  -5   5   0      214.83      224.42     14.80 o 
  -4   5   0      152.35      175.72     15.21 o 
  -3   5   0     1523.69     1458.37     60.73 o 
  -2   5   0     1696.31     1779.01     64.87 o 
  -1   5   0      436.24      409.80     20.38 o 
   0   5   0     2191.50     2321.46    122.88 o 
   1   5   0        1.17       -4.09     12.81 o 
   2   5   0     1766.82     1857.80     54.00 o 
   3   5   0     1931.71     1927.43     27.74 o 
   4   5   0     2557.36     2366.08     47.60 o 
   5   5   0        9.64        6.21     15.76 o 
   6   5   0      588.59      538.97     18.44 o 
   7   5   0       46.11       44.30     19.74 o 
   8   5   0      109.44      105.82     22.38 o 
   9   5   0       37.00       43.70     21.27 o 
  10   5   0        1.24      -20.43     25.01 o 
  -9   6   0       13.89        2.40     23.19 o 
  -8   6   0       25.35       35.85     29.33 o 
  -7   6   0       17.50       30.53     18.64 o 
  -6   6   0       23.82       47.99     18.71 o 
  -5   6   0       23.93        6.99     12.59 o 
  -4   6   0       62.60       61.52     12.65 o 
  -3   6   0     1337.23     1243.31     34.33 o 
  -2   6   0        7.38       30.67     11.14 o 
  -1   6   0     1816.12     1645.84     92.23 o 
   0   6   0     1067.98     1164.13     52.56 o 
   1   6   0       78.26       64.21     15.07 o 
   2   6   0      650.93      668.71     17.16 o 
   3   6   0      218.76      241.60     13.33 o 
   4   6   0       28.94       28.95     13.59 o 
   5   6   0       49.77       62.01     13.97 o 
   6   6   0        0.07        8.91     15.63 o 
   7   6   0      269.35      261.26     15.48 o 
   8   6   0      278.58      287.85     24.37 o 
   9   6   0        4.47       27.29     24.43 o 
  10   6   0       20.11       36.95     25.41 o 
  -8   7   0       46.42       45.68     26.75 o 
  -7   7   0       16.73       37.56     18.54 o 
  -6   7   0      201.01      168.14     15.83 o 
  -5   7   0      264.80      222.78     14.43 o 
  -4   7   0       11.10       13.40     13.06 o 
  -3   7   0        2.09        7.58     11.52 o 
  -2   7   0        4.53        3.50     11.68 o 
  -1   7   0      361.89      337.90     22.68 o 
   0   7   0      296.02      274.27     15.05 o 
   1   7   0       41.44       40.05     11.91 o 
   2   7   0      577.37      626.43     32.87 o 
   3   7   0      427.05      451.89     15.56 o 
   4   7   0      482.81      506.85     17.25 o 
   5   7   0       94.67      115.71     16.81 o 
   6   7   0        0.00        4.17     16.94 o 
   7   7   0     1203.70     1130.50     33.88 o 
   8   7   0       25.32       30.37     23.07 o 
   9   7   0       40.05       32.14     25.60 o 
  10   7   0       23.93       37.65     28.82 o 
  -8   8   0        4.35       35.92     22.72 o 
  -7   8   0      146.79      112.06     19.76 o 
  -6   8   0       17.05       20.51     15.72 o 
  -5   8   0       34.24       25.93     12.91 o 
  -4   8   0        0.05       33.27     15.40 o 
  -3   8   0       16.25       26.67     12.69 o 
  -2   8   0       12.22       17.71     17.52 o 
  -1   8   0       23.07       19.77     16.76 o 
   0   8   0      101.96      108.36     15.14 o 
   1   8   0      109.15      124.16     15.16 o 
   2   8   0     1282.50     1379.89     62.10 o 
   3   8   0        1.73        5.37     16.28 o 
   4   8   0      700.73      667.71     29.48 o 
   5   8   0      266.32      273.27     16.44 o 
   6   8   0       79.78      101.70     16.19 o 
   7   8   0      184.67      161.92     19.52 o 
   8   8   0       91.73      111.08     20.92 o 
   9   8   0       14.10       23.10     29.14 o 
  -7   9   0        5.61       -4.46     21.27 o 
  -6   9   0       82.21       89.11     17.02 o 
  -5   9   0        3.07       -2.99     17.58 o 
  -4   9   0      144.64      143.44     15.11 o 
  -3   9   0       12.41       34.39     12.63 o 
  -2   9   0        0.86       44.35     15.69 o 
  -1   9   0       33.45       35.61     11.00 o 
   0   9   0      338.31      369.98     15.00 o 
   1   9   0       49.66       38.36     13.92 o 
   2   9   0      204.54      227.28     16.22 o 
   3   9   0       18.46       41.17     16.25 o 
   4   9   0      132.59      129.39     18.23 o 
   5   9   0      860.76      820.33     24.32 o 
   6   9   0       11.86       48.44     16.56 o 
   7   9   0       85.01       78.76     18.76 o 
   8   9   0       58.65       33.97     20.13 o 
   9   9   0        7.90       50.18     28.88 o 
  -6  10   0       94.22       89.10     21.07 o 
  -5  10   0       10.35        5.89     18.37 o 
  -4  10   0       50.91       27.53     14.36 o 
  -3  10   0       33.11       53.60     16.61 o 
  -2  10   0       71.70       86.99     16.90 o 
  -1  10   0       88.74      113.84     14.71 o 
   0  10   0      311.79      272.71     20.48 o 
   1  10   0       12.21       36.93     14.42 o 
   2  10   0       41.22       62.49     15.09 o 
   3  10   0      144.77      154.41     17.61 o 
   4  10   0        5.41        8.71     17.38 o 
   5  10   0       76.34       80.52     19.00 o 
   6  10   0       85.56      114.03     16.02 o 
   7  10   0        1.77        3.26     19.38 o 
   8  10   0      155.18      126.43     43.58 o 
  -5  11   0       68.21       63.55     26.62 o 
  -4  11   0      138.19      129.85     17.14 o 
  -3  11   0        4.78        6.74     17.99 o 
  -2  11   0       16.56       32.70     15.90 o 
  -1  11   0        2.21       15.90     13.49 o 
   0  11   0        2.11        0.46     17.10 o 
   1  11   0       62.49       54.87     13.27 o 
   2  11   0        1.26       12.56     15.90 o 
   3  11   0       66.08       76.51     18.19 o 
   4  11   0        6.50       22.86     20.24 o 
   5  11   0        0.85       31.22     30.94 o 
   6  11   0        2.03        0.51     16.92 o 
   7  11   0       55.58       75.76     25.68 o 
   8  11   0      252.73      227.52     59.22 o 
  -4  12   0        4.01       18.15     17.94 o 
  -3  12   0      122.19      129.39     17.70 o 
  -2  12   0       20.52       33.99     16.99 o 
  -1  12   0       27.32       43.93     16.65 o 
   0  12   0      279.35      235.90     18.82 o 
   1  12   0        0.28       40.14     14.64 o 
   2  12   0       91.60      106.43     15.61 o 
   3  12   0        3.78       23.54     15.61 o 
   4  12   0       24.54       60.02     19.06 o 
   5  12   0       30.83       48.55     16.73 o 
   6  12   0       84.65      149.19     23.12 o 
   7  12   0      265.04      235.96     22.87 o 
  -2  13   0        1.70       24.23     18.76 o 
  -1  13   0       42.47       75.72     18.51 o 
   0  13   0        0.39       14.03     16.20 o 
   1  13   0       17.76        6.80     18.17 o 
   2  13   0        1.37       -5.88     22.87 o 
   3  13   0        0.44       65.43     27.97 o 
   4  13   0        0.15        9.27     20.76 o 
   5  13   0       64.57       83.76     19.47 o 
  -5 -13   1       27.37        9.75     17.66 o 
  -4 -13   1        6.08       -0.73     17.38 o 
  -3 -13   1       12.22        4.31     18.72 o 
  -2 -13   1       26.44       10.34     20.67 o 
  -1 -13   1       83.58       92.96     16.80 o 
   0 -13   1        7.77       24.59     18.17 o 
   1 -13   1      194.47      199.86     18.53 o 
   2 -13   1       13.33       52.45     22.86 o 
  -6 -12   1        3.96       19.26     17.93 o 
  -5 -12   1       35.67       30.71     20.13 o 
  -4 -12   1        6.40        8.88     17.89 o 
  -3 -12   1       57.49       54.78     17.90 o 
  -2 -12   1      109.60      125.14     15.07 o 
  -1 -12   1      198.31      188.23     14.94 o 
   0 -12   1       20.33       28.02     18.51 o 
   1 -12   1       10.23       20.90     18.92 o 
   2 -12   1        1.99       26.33     16.85 o 
   3 -12   1       32.24       38.47     17.52 o 
   4 -12   1       13.03        1.26     18.01 o 
  -7 -11   1        0.47       32.69     22.25 o 
  -6 -11   1       64.29       62.82     21.01 o 
  -5 -11   1       41.29       67.74     20.98 o 
  -4 -11   1        0.26        9.43     16.80 o 
  -3 -11   1      126.33      150.91     18.35 o 
  -2 -11   1      175.05      190.18     18.10 o 
  -1 -11   1        8.76       28.65     18.26 o 
   0 -11   1       31.97       57.55     17.27 o 
   1 -11   1      577.11      512.94     30.67 o 
   2 -11   1        0.39       33.09     17.99 o 
   3 -11   1      130.90      109.26     15.33 o 
   4 -11   1        6.27       -2.33     19.18 o 
   5 -11   1       18.74       30.34     20.20 o 
  -8 -10   1       28.99       42.66     23.68 o 
  -7 -10   1        0.05        5.74     16.67 o 
  -6 -10   1       67.73       69.76     17.55 o 
  -5 -10   1        5.88       10.40     14.97 o 
  -4 -10   1        4.99        1.86     14.25 o 
  -3 -10   1       13.24        7.97     16.90 o 
  -2 -10   1       10.24       -2.84     13.43 o 
  -1 -10   1        0.08       16.91     14.95 o 
   0 -10   1        4.72        4.30     12.30 o 
   1 -10   1      157.05      135.24     13.72 o 
   2 -10   1      106.74      111.28     15.94 o 
   3 -10   1       92.89       97.05     17.25 o 
   4 -10   1      119.26      162.39     14.79 o 
   5 -10   1        0.71       -7.13     14.54 o 
   6 -10   1      131.99      118.52     21.46 o 
  -9  -9   1      101.43       92.15     25.77 o 
  -8  -9   1       63.29       52.56     26.58 o 
  -7  -9   1       15.13       19.48     20.12 o 
  -6  -9   1        9.23       50.91     23.18 o 
  -5  -9   1       15.69       29.80     15.58 o 
  -4  -9   1       19.81       32.82     16.86 o 
  -3  -9   1      271.88      259.71     17.31 o 
  -2  -9   1       30.28       20.45     12.89 o 
  -1  -9   1       40.22       49.51     13.71 o 
   0  -9   1       34.50       54.72     14.89 o 
   1  -9   1       73.08       73.46     13.27 o 
   2  -9   1        1.20       10.94     15.80 o 
   3  -9   1       80.65      100.48     13.10 o 
   4  -9   1       86.21       92.27     14.85 o 
   5  -9   1       13.43       25.44     17.22 o 
   6  -9   1      310.51      301.79     17.69 o 
   7  -9   1       27.03       50.82     40.37 o 
  -9  -8   1       75.97       75.26     22.70 o 
  -8  -8   1      128.09      134.47     24.43 o 
  -7  -8   1      715.12      741.40     20.71 o 
  -6  -8   1       44.36       36.13     15.80 o 
  -5  -8   1       68.59       86.54     14.60 o 
  -4  -8   1      953.94     1000.06     33.08 o 
  -3  -8   1        0.11        7.66     12.77 o 
  -2  -8   1      432.10      443.68     15.54 o 
  -1  -8   1        0.08        1.57     14.69 o 
   0  -8   1        2.35       11.02     16.11 o 
   1  -8   1       18.32        7.79     11.56 o 
   2  -8   1        3.75       20.95     12.19 o 
   3  -8   1        0.05       16.05     13.45 o 
   4  -8   1        0.42       15.94     15.68 o 
   5  -8   1        6.74       -0.79     16.32 o 
   6  -8   1        0.85       17.61     22.99 o 
   7  -8   1      179.64      182.36     19.15 o 
   8  -8   1       67.67       55.81     39.19 o 
 -10  -7   1       85.46       82.54     28.40 o 
  -9  -7   1       24.75        4.47     20.43 o 
  -8  -7   1       25.90       47.48     19.71 o 
  -7  -7   1      119.42      121.16     17.52 o 
  -6  -7   1     1524.49     1397.11     32.66 o 
  -5  -7   1       23.82       17.40     13.99 o 
  -4  -7   1       33.85       35.68     16.07 o 
  -3  -7   1        4.74        6.42     13.76 o 
  -2  -7   1     1086.17     1157.59     43.09 o 
  -1  -7   1       92.89      150.75     15.12 o 
   0  -7   1      224.26      196.27     12.72 o 
   1  -7   1      320.63      326.58     17.16 o 
   2  -7   1      452.20      399.63     15.54 o 
   3  -7   1       57.30       75.16     12.97 o 
   4  -7   1      322.94      291.35     13.27 o 
   5  -7   1       54.04       47.80     12.73 o 
   6  -7   1        6.08       -0.27     13.52 o 
   7  -7   1       93.10       82.72     16.08 o 
   8  -7   1        4.01       43.33     21.29 o 
 -10  -6   1       15.01        1.63     22.01 o 
  -9  -6   1       25.48       25.67     23.28 o 
  -8  -6   1      830.31      803.18     31.00 o 
  -7  -6   1        4.72        6.26     19.81 o 
  -6  -6   1      210.06      234.21     15.59 o 
  -5  -6   1      144.42      167.82     15.11 o 
  -4  -6   1      680.09      669.64     16.58 o 
  -3  -6   1        8.70       22.13     14.98 o 
  -2  -6   1      122.61      167.96     15.43 o 
  -1  -6   1    13166.43    14655.50    436.92 o 
   0  -6   1      370.11      427.16     16.19 o 
   1  -6   1      577.56      655.76     29.68 o 
   2  -6   1     1109.29     1047.74     34.57 o 
   3  -6   1       61.69       69.70     13.08 o 
   4  -6   1     1279.15     1289.84     45.51 o 
   5  -6   1       26.87       35.13     13.98 o 
   6  -6   1       35.69       28.64     15.46 o 
   7  -6   1       13.24       13.07     22.56 o 
   8  -6   1       50.00       72.62     31.66 o 
   9  -6   1        5.12        9.10     20.09 o 
 -10  -5   1        0.54       -3.35     24.66 o 
  -9  -5   1      250.18      270.31     24.00 o 
  -8  -5   1       60.11       51.45     20.41 o 
  -7  -5   1       51.91       82.51     21.07 o 
  -6  -5   1       96.86       94.15     16.55 o 
  -5  -5   1      134.63      135.61     15.36 o 
  -4  -5   1      604.62      570.45     17.65 o 
  -3  -5   1      532.80      469.96     16.94 o 
  -2  -5   1        0.61       12.10     13.61 o 
  -1  -5   1     3809.89     3990.66     87.35 o 
   0  -5   1      148.23      138.44     14.58 o 
   1  -5   1      387.50      479.50     25.71 o 
   2  -5   1      169.65      166.34     13.23 o 
   3  -5   1       86.14       95.06     14.56 o 
   4  -5   1      191.21      181.47     13.24 o 
   5  -5   1       71.11       89.04     16.30 o 
   6  -5   1      284.44      279.62     19.73 o 
   7  -5   1      100.36       96.39     22.57 o 
   8  -5   1       64.30       70.41     24.66 o 
   9  -5   1       25.81       51.96     22.51 o 
 -10  -4   1       11.68       30.89     24.25 o 
  -9  -4   1      423.02      380.82     23.16 o 
  -8  -4   1      256.53      227.28     20.19 o 
  -7  -4   1       27.49       26.13     16.27 o 
  -6  -4   1        1.85        0.59     15.21 o 
  -5  -4   1      440.61      429.06     17.13 o 
  -4  -4   1      261.38      257.21     14.64 o 
  -3  -4   1      981.79      922.14     19.40 o 
  -2  -4   1      273.52      253.08     15.01 o 
  -1  -4   1        0.24        9.18     13.42 o 
   0  -4   1        2.40        6.80     12.19 o 
   1  -4   1      531.24      633.99     23.50 o 
   2  -4   1      153.06      133.25     13.50 o 
   3  -4   1      221.65      248.53     13.86 o 
   4  -4   1      110.94      114.34     12.22 o 
   5  -4   1      142.47      130.08     15.36 o 
   6  -4   1        0.34        7.64     15.63 o 
   7  -4   1       93.40      103.60     16.91 o 
   8  -4   1      122.98      127.17     48.38 o 
   9  -4   1        7.66       17.27     18.92 o 
  10  -4   1       59.24       46.83     21.34 o 
 -10  -3   1        0.07        8.38     22.83 o 
  -9  -3   1        0.41       -7.53     20.80 o 
  -8  -3   1      275.07      292.18     20.93 o 
  -7  -3   1      156.76      166.23     25.21 o 
  -6  -3   1      119.91      122.36     17.82 o 
  -5  -3   1      238.77      243.59     18.13 o 
  -4  -3   1       53.54       58.52     17.08 o 
  -3  -3   1     3654.45     3432.84     28.03 o 
  -2  -3   1        0.56        7.76     13.41 o 
  -1  -3   1     6748.34     6587.22    105.80 o 
   0  -3   1      120.33      124.01     17.27 o 
   1  -3   1     2909.51     2794.38    186.54 o 
   2  -3   1     1028.02      949.10     33.14 o 
   3  -3   1       40.93       63.43     14.58 o 
   4  -3   1      386.39      392.94     22.17 o 
   5  -3   1       14.29       19.05     17.02 o 
   6  -3   1      205.74      201.01     19.66 o 
   7  -3   1       57.27       78.47     22.57 o 
   8  -3   1       52.67       39.06     19.40 o 
   9  -3   1       75.41       74.22     20.95 o 
  10  -3   1       18.29       11.39     44.11 o 
 -11  -2   1       70.46       44.85     27.39 o 
 -10  -2   1       41.90       37.11     24.51 o 
  -9  -2   1       33.18       40.40     20.76 o 
  -8  -2   1        5.67       -3.11     17.81 o 
  -7  -2   1       16.08       23.55     14.29 o 
  -6  -2   1       65.15       63.38     17.42 o 
  -5  -2   1     1218.37     1239.98     32.90 o 
  -4  -2   1        0.63        5.88     14.82 o 
  -3  -2   1     3924.76     4255.84     46.10 o 
  -2  -2   1    26720.83    26355.66    247.26 o 
  -1  -2   1    26246.90    25388.98    303.04 o 
   0  -2   1      346.24      354.09     17.57 o 
   1  -2   1       82.49      106.43     16.04 o 
   2  -2   1     3080.74     3018.52     90.57 o 
   3  -2   1      174.05      189.07     16.69 o 
   4  -2   1     2270.28     1991.63     53.75 o 
   5  -2   1      139.09      128.46     14.47 o 
   6  -2   1       84.59       75.68     18.10 o 
   7  -2   1       27.00       33.00     15.64 o 
   8  -2   1        2.61      -21.08     35.14 o 
   9  -2   1       14.11       36.19     21.51 o 
  10  -2   1       13.25       41.46     28.90 o 
 -10  -1   1       14.70       33.63     20.39 o 
  -9  -1   1        8.45      -15.18     18.40 o 
  -8  -1   1        0.54       14.66     19.32 o 
  -7  -1   1        9.11       27.44     17.89 o 
  -6  -1   1     1456.06     1507.34     59.15 o 
  -5  -1   1      246.83      273.48     17.58 o 
  -4  -1   1      163.33      105.70     14.97 o 
  -3  -1   1     2933.36     3250.46    105.41 o 
  -2  -1   1     1168.82     1021.97     28.17 o 
  -1  -1   1     4977.55     5247.37     70.80 o 
   0  -1   1      129.06      120.94     17.62 o 
   1  -1   1       70.67       31.56     18.46 o 
   2  -1   1      699.47      655.11     23.31 o 
   3  -1   1      275.67      303.69     17.20 o 
   4  -1   1      583.02      596.83     18.30 o 
   5  -1   1      793.97      752.32     23.06 o 
   6  -1   1      274.79      264.60     17.61 o 
   7  -1   1      145.49      159.57     18.03 o 
   8  -1   1      245.26      266.96     20.89 o 
   9  -1   1        4.00       33.32     21.17 o 
  10  -1   1        3.27       33.05     40.13 o 
 -10   0   1        0.14        3.08     21.86 o 
  -9   0   1       23.15       31.66     17.05 o 
  -8   0   1       84.03      100.47     21.23 o 
  -7   0   1       11.30       16.23     22.74 o 
  -6   0   1      132.96      129.36     15.56 o 
  -5   0   1      196.34      184.23     15.26 o 
  -4   0   1      170.48      201.72     17.44 o 
  -3   0   1     5364.74     5462.32    107.54 o 
  -2   0   1     3056.33     2746.58     39.23 o 
  -1   0   1        9.24       65.65     24.26 o 
   1   0   1      942.55      959.74     40.35 o 
   2   0   1     2607.09     2689.28     40.51 o 
   3   0   1     1972.30     1745.99     39.54 o 
   4   0   1     2404.89     2457.13     57.30 o 
   5   0   1      708.35      703.26     29.20 o 
   6   0   1      142.39      154.77     18.63 o 
   7   0   1        1.82       19.35     15.57 o 
   8   0   1       69.01       82.98     15.98 o 
   9   0   1        8.22        1.76     24.24 o 
  10   0   1       35.21       52.95     24.04 o 
  11   0   1       22.04       54.99     42.35 o 
 -10   1   1       35.90       36.17     23.54 o 
  -9   1   1       22.13       42.05     17.55 o 
  -8   1   1       20.90       41.27     14.83 o 
  -7   1   1       73.86       87.64     15.33 o 
  -6   1   1        1.09       -3.35     14.47 o 
  -5   1   1      217.23      265.74     14.77 o 
  -4   1   1      414.09      439.81     17.47 o 
  -3   1   1     3658.90     3488.07     30.88 o 
  -2   1   1     1200.25     1377.70     22.85 o 
  -1   1   1     3298.92     2899.72     32.86 o 
   0   1   1       72.42       49.55     18.46 o 
   1   1   1     1360.94     1545.19     40.94 o 
   2   1   1      235.40      236.62     20.06 o 
   3   1   1     7339.93     7647.09     75.60 o 
   4   1   1     2050.98     1889.21     40.42 o 
   5   1   1      583.04      574.49     19.42 o 
   6   1   1     1012.80     1129.31     44.07 o 
   7   1   1      137.08      129.33     24.06 o 
   8   1   1      259.09      231.13     20.08 o 
   9   1   1       85.63       91.98     18.49 o 
  10   1   1       31.26       33.26     19.48 o 
  11   1   1       13.28       28.64     24.41 o 
 -10   2   1        3.38        8.45     29.23 o 
  -9   2   1       51.68       35.87     22.20 o 
  -8   2   1       96.85      116.27     19.59 o 
  -7   2   1      133.54      148.11     16.46 o 
  -6   2   1      705.63      760.97     26.73 o 
  -5   2   1       41.81       45.99     14.24 o 
  -4   2   1     4127.27     4207.70     36.47 o 
  -3   2   1       24.26       22.56     15.53 o 
  -2   2   1    11267.97    11220.21     85.45 o 
  -1   2   1     5201.10     4977.18     45.79 o 
   0   2   1       56.35       73.22     18.93 o 
   1   2   1    32095.69    30343.83   1511.79 o 
   2   2   1      424.82      399.19     20.94 o 
   3   2   1      735.15      685.22     20.62 o 
   4   2   1     2603.94     2534.42     45.47 o 
   5   2   1     2444.64     2490.86    106.38 o 
   6   2   1      509.62      511.28     19.63 o 
   7   2   1       42.31       39.17     17.61 o 
   8   2   1       20.43       21.49     19.29 o 
   9   2   1        0.18       17.13     20.48 o 
  10   2   1       19.69       13.35     22.57 o 
  11   2   1        4.90        7.80     25.32 o 
 -10   3   1        2.06       79.76     42.47 o 
  -9   3   1        0.47       -3.66     21.98 o 
  -8   3   1       51.60       52.16     18.05 o 
  -7   3   1       31.93       40.37     14.15 o 
  -6   3   1      135.87      141.27     16.06 o 
  -5   3   1      181.70      166.41     17.46 o 
  -4   3   1     3883.55     3818.47     61.11 o 
  -3   3   1       88.35       82.04     13.46 o 
  -2   3   1     7215.72     6947.37     99.24 o 
  -1   3   1       83.12      101.01     16.48 o 
   0   3   1     1304.96     1101.75     70.41 o 
   1   3   1    64987.68    61747.96    811.93 o 
   2   3   1    12806.69    11925.59    187.24 o 
   3   3   1     3286.69     3205.48     43.21 o 
   4   3   1     1271.84     1261.53     19.91 o 
   5   3   1       92.74       69.11     13.54 o 
   6   3   1      327.78      308.81     19.20 o 
   7   3   1      361.30      357.23     19.54 o 
   8   3   1       44.63       61.43     19.10 o 
   9   3   1      153.57      146.18     21.43 o 
  10   3   1        1.74       11.59     22.62 o 
  11   3   1        0.09       -9.24     26.77 o 
  -9   4   1        1.72      -33.82     49.36 o 
  -8   4   1        5.85       -6.54     22.64 o 
  -7   4   1        8.05       22.99     17.03 o 
  -6   4   1      128.87      138.21     15.85 o 
  -5   4   1       10.81       14.37     21.44 o 
  -4   4   1      242.50      260.01     15.37 o 
  -3   4   1      337.96      359.65     14.58 o 
  -2   4   1       56.34       71.46     14.24 o 
  -1   4   1      669.29      741.91     32.53 o 
   0   4   1      866.97      784.47     44.54 o 
   1   4   1    20208.59    19524.17   1035.17 o 
   2   4   1     2474.87     2314.50     67.03 o 
   3   4   1     5093.81     4579.30     79.16 o 
   4   4   1      746.45      700.13     24.17 o 
   5   4   1      202.80      163.29     16.07 o 
   6   4   1       28.27       28.44     14.14 o 
   7   4   1      343.49      353.40     20.76 o 
   8   4   1      100.82       92.78     20.72 o 
   9   4   1       21.99       40.92     20.72 o 
  10   4   1       22.81       11.69     22.86 o 
  11   4   1        1.01        8.29     25.10 o 
  -9   5   1      137.37      117.40     28.51 o 
  -8   5   1      117.23      134.42     25.34 o 
  -7   5   1       55.70       38.06     17.64 o 
  -6   5   1        8.78      -20.08     23.58 o 
  -5   5   1      209.40      232.72     15.46 o 
  -4   5   1       55.89       50.76     12.60 o 
  -3   5   1      239.67      245.79     12.13 o 
  -2   5   1      247.36      279.59     13.50 o 
  -1   5   1    12383.08    12437.18    650.46 o 
   0   5   1      107.25       90.50     12.87 o 
   1   5   1     2622.03     2604.86    113.70 o 
   2   5   1     3249.77     3142.08    117.28 o 
   3   5   1      948.75      923.45     28.64 o 
   4   5   1      245.24      250.62     16.96 o 
   5   5   1      580.57      559.26     17.93 o 
   6   5   1      320.20      311.70     18.01 o 
   7   5   1     1976.26     1947.13     54.07 o 
   8   5   1       22.20       17.96     22.42 o 
   9   5   1       10.23       28.38     24.00 o 
  10   5   1       47.39       45.36     24.44 o 
  -9   6   1        3.34       14.96     23.91 o 
  -8   6   1        1.27      -15.31     20.90 o 
  -7   6   1        0.08       22.38     17.65 o 
  -6   6   1       29.11       57.59     17.70 o 
  -5   6   1       53.28       56.79     12.41 o 
  -4   6   1       13.84       25.27     12.75 o 
  -3   6   1        9.07       18.33     12.46 o 
  -2   6   1      225.89      230.77     13.26 o 
  -1   6   1     2715.18     3159.91    172.89 o 
   0   6   1      242.20      243.13     13.17 o 
   1   6   1       35.30       26.11     12.98 o 
   2   6   1     2151.14     2159.48    105.30 o 
   3   6   1      661.94      621.44     25.31 o 
   4   6   1      115.28      113.52     13.10 o 
   5   6   1       89.67       87.33     14.60 o 
   6   6   1     2100.18     2073.17     70.37 o 
   7   6   1        0.14       12.69     15.40 o 
   8   6   1        8.82        8.28     22.97 o 
   9   6   1        0.80       27.30     23.93 o 
  10   6   1        0.57       18.55     27.63 o 
  -8   7   1       85.08       69.37     22.33 o 
  -7   7   1       62.17       44.55     21.96 o 
  -6   7   1        4.87       57.97     23.47 o 
  -5   7   1       42.56       49.18     15.32 o 
  -4   7   1       68.28       61.65     13.55 o 
  -3   7   1      160.78      156.73     14.85 o 
  -2   7   1       93.16       83.80     12.98 o 
  -1   7   1      182.37      222.04     14.30 o 
   0   7   1      387.25      360.44     21.77 o 
   1   7   1      173.96      241.78     15.73 o 
   2   7   1       98.78      115.37     13.36 o 
   3   7   1     1968.17     1925.71     71.08 o 
   4   7   1     1776.01     1697.84     61.81 o 
   5   7   1      957.85      948.21     23.94 o 
   6   7   1      293.92      291.49     19.74 o 
   7   7   1      297.87      286.02     18.00 o 
   8   7   1        0.01       15.01     20.51 o 
   9   7   1        1.84       -2.71     22.21 o 
  10   7   1       22.31       46.49     30.71 o 
  -8   8   1       10.16       46.31     22.73 o 
  -7   8   1        8.57        8.14     16.65 o 
  -6   8   1       49.96       49.77     16.16 o 
  -5   8   1       67.38       76.30     16.37 o 
  -4   8   1       56.05       63.56     15.47 o 
  -3   8   1       40.15       29.51     11.90 o 
  -2   8   1        0.41        9.42     12.65 o 
  -1   8   1      230.17      248.00     19.99 o 
   0   8   1       94.75       83.47     12.07 o 
   1   8   1     1079.84     1135.40     34.51 o 
   2   8   1      296.69      321.77     15.97 o 
   3   8   1      496.32      537.71     24.59 o 
   4   8   1       32.34       30.06     13.15 o 
   5   8   1     1699.46     1671.35     59.76 o 
   6   8   1      710.19      639.03     28.54 o 
   7   8   1      101.09      104.33     16.13 o 
   8   8   1      105.65       99.63     21.02 o 
   9   8   1      166.13      157.18     39.56 o 
  10   8   1       65.01       71.17     42.72 o 
  -7   9   1        7.53       38.35     23.50 o 
  -6   9   1        3.63       12.72     19.95 o 
  -5   9   1       11.19        9.34     15.34 o 
  -4   9   1        4.75       36.48     14.58 o 
  -3   9   1        6.15       25.73     22.61 o 
  -2   9   1       69.59       58.11     15.58 o 
  -1   9   1      382.69      357.87     16.40 o 
   0   9   1       11.08       13.72     15.57 o 
   1   9   1        1.99       -9.55     12.43 o 
   2   9   1        1.69       30.10     15.68 o 
   3   9   1      153.04      182.76     14.78 o 
   4   9   1      257.90      249.87     18.04 o 
   5   9   1        0.97       13.87     17.55 o 
   6   9   1        8.06       12.73     16.91 o 
   7   9   1        2.46       14.64     19.41 o 
   8   9   1      122.58      145.12     26.91 o 
   9   9   1       35.42      -28.88     28.88 o 
  -6  10   1       20.86       29.06     17.56 o 
  -5  10   1       69.12       50.36     16.12 o 
  -4  10   1       63.29       78.19     15.40 o 
  -3  10   1      153.73      120.80     14.13 o 
  -2  10   1        4.50       26.28     16.43 o 
  -1  10   1        6.14       -5.23     12.97 o 
   0  10   1        0.86      -10.14     12.94 o 
   1  10   1      118.16      137.36     13.63 o 
   2  10   1        0.00       21.06     13.45 o 
   3  10   1       85.15       86.23     16.96 o 
   4  10   1       18.91       17.66     17.72 o 
   5  10   1       71.88       59.97     16.62 o 
   6  10   1        3.65        7.74     17.98 o 
   7  10   1      165.14      167.03     19.80 o 
   8  10   1       41.35       25.85     65.41 o 
   9  10   1        1.17      -23.32     41.97 o 
  -5  11   1       98.72      121.07     17.62 o 
  -4  11   1       21.48       32.05     18.67 o 
  -3  11   1      164.24      142.34     15.61 o 
  -2  11   1      143.86      170.10     15.86 o 
  -1  11   1       87.39       89.58     15.60 o 
   0  11   1       10.70       37.11     29.49 o 
   1  11   1      178.32      202.09     21.45 o 
   2  11   1       86.07      119.38     19.18 o 
   3  11   1       87.08       95.81     16.13 o 
   4  11   1       14.20       15.51     16.64 o 
   5  11   1       22.49        5.84     19.36 o 
   6  11   1       20.00       38.13     17.01 o 
   7  11   1       76.08       98.24     35.99 o 
   8  11   1       14.49       15.59     24.69 o 
  -4  12   1       49.12       57.20     21.68 o 
  -3  12   1        4.67        1.49     15.75 o 
  -2  12   1       94.00      108.80     18.91 o 
  -1  12   1       45.84       77.89     31.78 o 
   0  12   1       25.56       30.49     15.19 o 
   1  12   1       80.93      121.15     16.38 o 
   2  12   1       40.69       33.12     18.57 o 
   3  12   1        5.12        4.80     16.83 o 
   4  12   1        0.25        8.25     15.96 o 
   5  12   1        0.80        5.38     18.75 o 
   6  12   1       16.74       19.15     23.53 o 
   7  12   1       60.26       96.00     30.16 o 
  -2  13   1       10.52        8.94     17.95 o 
  -1  13   1       16.47       23.55     16.02 o 
   0  13   1        7.11       23.55     15.89 o 
   1  13   1        5.35        1.71     17.61 o 
   2  13   1        1.20       12.44     17.65 o 
   3  13   1       29.85       37.58     18.16 o 
   4  13   1        5.40       41.56     27.59 o 
   5  13   1       17.36       38.54     22.97 o 
   1  14   1       27.85       45.57     21.16 o 
   2  14   1       13.19       20.37     26.42 o 
   3  14   1        1.07       76.79     45.88 o 
  -4 -13   2       27.23       48.10     21.60 o 
  -3 -13   2       33.25       14.79     18.84 o 
  -2 -13   2        2.98       11.99     17.03 o 
  -1 -13   2       57.22       47.36     18.60 o 
   0 -13   2       33.96       61.66     20.85 o 
   1 -13   2       13.11       11.66     17.10 o 
  -6 -12   2        6.89       17.12     17.79 o 
  -5 -12   2        0.12      -12.46     20.26 o 
  -4 -12   2       81.67       52.11     20.16 o 
  -3 -12   2        0.00        3.42     17.62 o 
  -2 -12   2      374.66      331.72     26.70 o 
  -1 -12   2       69.75       84.22     17.18 o 
   0 -12   2      217.31      210.84     19.30 o 
   1 -12   2       72.03       48.53     17.22 o 
   2 -12   2        4.04       -1.03     17.46 o 
   3 -12   2       32.87        9.86     16.10 o 
  -7 -11   2       22.93       30.90     19.57 o 
  -6 -11   2        3.62       20.35     18.75 o 
  -5 -11   2       10.74       52.00     15.72 o 
  -4 -11   2       25.33       41.75     16.63 o 
  -3 -11   2       68.62       78.80     16.10 o 
  -2 -11   2       14.14       21.65     18.25 o 
  -1 -11   2        0.28       -8.21     13.43 o 
   0 -11   2        3.08       -2.88     13.34 o 
   1 -11   2        0.00       34.37     15.70 o 
   2 -11   2      220.84      215.09     15.26 o 
   3 -11   2        1.05        2.13     15.14 o 
   4 -11   2       25.64       60.27     18.85 o 
   5 -11   2       63.18       50.85     20.42 o 
  -8 -10   2        9.57       46.01     26.01 o 
  -7 -10   2       19.65       27.08     18.15 o 
  -6 -10   2        9.52        3.82     17.82 o 
  -5 -10   2       66.33       91.88     16.61 o 
  -4 -10   2       18.09       25.99     14.46 o 
  -3 -10   2       99.06      123.16     17.38 o 
  -2 -10   2        1.51       10.93     16.80 o 
  -1 -10   2        0.31       13.18     16.91 o 
   0 -10   2      171.52      189.69     18.17 o 
   1 -10   2      256.74      254.66     15.21 o 
   2 -10   2       23.47       38.34     18.61 o 
   3 -10   2      149.92      136.94     15.59 o 
   4 -10   2        1.12       15.45     17.80 o 
   5 -10   2       12.22       11.77     16.79 o 
   6 -10   2       20.65       30.36     20.75 o 
  -9  -9   2      101.24      115.40     25.27 o 
  -8  -9   2       36.29       30.10     26.79 o 
  -7  -9   2       63.92       92.81     20.76 o 
  -6  -9   2       22.59       38.09     15.33 o 
  -5  -9   2      164.22      162.44     17.57 o 
  -4  -9   2      167.81      195.43     15.63 o 
  -3  -9   2        9.48       22.15     16.36 o 
  -2  -9   2       21.51       49.17     15.96 o 
  -1  -9   2        6.18       25.44     17.33 o 
   0  -9   2        4.29       20.71     14.00 o 
   1  -9   2      188.66      187.54     13.48 o 
   2  -9   2      170.64      170.35     13.38 o 
   3  -9   2      307.11      318.63     16.68 o 
   4  -9   2      516.89      490.11     18.06 o 
   5  -9   2        1.79       13.87     18.52 o 
   6  -9   2       77.56       78.89     20.00 o 
   7  -9   2       11.03       14.74     25.63 o 
  -9  -8   2        0.03      -10.18     22.73 o 
  -8  -8   2      111.51      111.77     25.10 o 
  -7  -8   2       12.07        5.60     16.57 o 
  -6  -8   2      266.27      312.87     18.82 o 
  -5  -8   2        3.25       -0.96     14.91 o 
  -4  -8   2      242.49      247.29     15.70 o 
  -3  -8   2      145.29      158.43     14.44 o 
  -2  -8   2        4.93        2.89     13.67 o 
  -1  -8   2       34.51       37.63     13.21 o 
   0  -8   2      262.54      281.80     18.58 o 
   1  -8   2        9.85        9.71     13.36 o 
   2  -8   2       24.68       45.16     13.30 o 
   3  -8   2        8.44       36.10     15.02 o 
   4  -8   2       81.99       95.82     14.22 o 
   5  -8   2        6.75      -13.84     14.45 o 
   6  -8   2      123.09      102.84     14.51 o 
   7  -8   2       89.25       64.90     22.15 o 
 -10  -7   2        0.89       13.33     28.70 o 
  -9  -7   2      133.01      139.30     26.33 o 
  -8  -7   2        0.45       -6.58     19.90 o 
  -7  -7   2      428.59      409.27     22.99 o 
  -6  -7   2       32.24       54.91     14.62 o 
  -5  -7   2      177.66      155.93     13.66 o 
  -4  -7   2      470.34      497.00     15.35 o 
  -3  -7   2      344.67      362.10     18.81 o 
  -2  -7   2      135.18      164.68     13.79 o 
  -1  -7   2      438.36      446.43     15.69 o 
   0  -7   2      458.74      413.47     17.48 o 
   1  -7   2       79.65       77.25     13.28 o 
   2  -7   2       41.70       37.99     11.76 o 
   3  -7   2      208.19      190.40     12.66 o 
   4  -7   2       64.14       54.80     13.29 o 
   5  -7   2       74.42       55.37     14.19 o 
   6  -7   2       22.71       26.71     18.12 o 
   7  -7   2       72.15       52.05     28.76 o 
   8  -7   2       72.76      102.79     26.10 o 
 -10  -6   2       62.28       52.04     27.43 o 
  -9  -6   2       78.53       67.04     23.67 o 
  -8  -6   2       40.75       52.65     21.08 o 
  -7  -6   2      743.41      720.88     22.44 o 
  -6  -6   2        7.22       18.34     16.75 o 
  -5  -6   2        3.05       -4.88     14.22 o 
  -4  -6   2       62.16       68.46     14.64 o 
  -3  -6   2       51.54       35.50     13.60 o 
  -2  -6   2      351.52      347.47     14.54 o 
  -1  -6   2      417.31      440.92     15.85 o 
   0  -6   2      253.26      237.98     15.49 o 
   1  -6   2       27.01       24.48     12.18 o 
   2  -6   2      169.69      128.18     12.62 o 
   3  -6   2       26.06       29.37     14.66 o 
   4  -6   2       11.74       16.96     15.71 o 
   5  -6   2       17.75       33.20     16.10 o 
   6  -6   2        1.79        2.25     15.95 o 
   7  -6   2      243.86      267.87     25.28 o 
   8  -6   2      120.28      131.61     21.06 o 
   9  -6   2        0.27        0.64     27.66 o 
 -10  -5   2       17.18       -5.27     20.72 o 
  -9  -5   2        2.72        9.23     22.93 o 
  -8  -5   2      992.63      963.23     37.28 o 
  -7  -5   2      182.75      178.00     20.90 o 
  -6  -5   2      447.77      474.98     26.30 o 
  -5  -5   2       14.82       16.59     15.59 o 
  -4  -5   2      179.68      193.56     13.23 o 
  -3  -5   2        0.54       16.17     13.55 o 
  -2  -5   2        1.48       22.66     15.03 o 
  -1  -5   2      150.09      189.65     12.90 o 
   0  -5   2     2795.94     2905.16     68.98 o 
   1  -5   2       80.73       44.39     13.04 o 
   2  -5   2      701.03      803.20     18.16 o 
   3  -5   2      135.25      129.05     12.30 o 
   4  -5   2       79.41       86.82     12.14 o 
   5  -5   2      159.41      170.04     12.98 o 
   6  -5   2       70.24       85.40     19.87 o 
   7  -5   2      808.69      752.78     18.86 o 
   8  -5   2      151.32      165.45     29.89 o 
   9  -5   2       12.27       30.74     27.26 o 
 -10  -4   2        2.48       29.45     24.51 o 
  -9  -4   2        1.98       -0.41     21.50 o 
  -8  -4   2       41.37       32.92     19.69 o 
  -7  -4   2      803.22      826.64     21.68 o 
  -6  -4   2      378.59      373.81     20.54 o 
  -5  -4   2        3.64       17.98     21.39 o 
  -4  -4   2     1523.26     1404.64     20.42 o 
  -3  -4   2     2251.88     2159.07     26.86 o 
  -2  -4   2     1497.33     1415.45     19.76 o 
  -1  -4   2     3563.34     3445.88     25.22 o 
   0  -4   2       62.22       38.59     12.57 o 
   1  -4   2       27.79       29.92     10.96 o 
   2  -4   2      514.44      456.28     19.85 o 
   3  -4   2      231.79      270.97     15.90 o 
   4  -4   2      242.79      252.90     16.26 o 
   5  -4   2      162.55      174.05     18.18 o 
   6  -4   2        4.36        0.92     20.24 o 
   7  -4   2      155.48      211.75     16.53 o 
   8  -4   2      111.45      128.40     19.84 o 
   9  -4   2        7.48       23.69     26.64 o 
  10  -4   2        5.42       27.35     29.83 o 
 -10  -3   2        2.11        5.11     22.94 o 
  -9  -3   2      173.73      193.64     21.93 o 
  -8  -3   2      199.70      170.42     20.59 o 
  -7  -3   2      111.96      132.17     19.08 o 
  -6  -3   2       27.65       47.64     17.57 o 
  -5  -3   2      304.97      339.00     18.51 o 
  -4  -3   2       73.92       72.30     13.32 o 
  -3  -3   2       12.02       16.02     13.82 o 
  -2  -3   2        0.11       -3.62     14.17 o 
  -1  -3   2     1480.90     1469.42     21.49 o 
   0  -3   2     8694.58     8264.13     98.23 o 
   1  -3   2      260.64      279.00     14.76 o 
   2  -3   2      906.90      869.68     41.10 o 
   3  -3   2      432.04      429.47     15.67 o 
   4  -3   2        2.36        3.42     13.74 o 
   5  -3   2       69.13       70.28     15.63 o 
   6  -3   2      129.86      133.85     16.52 o 
   7  -3   2       55.95       66.49     21.76 o 
   8  -3   2      158.86      175.16     17.38 o 
   9  -3   2        0.18       30.33     34.73 o 
  10  -3   2      119.81      150.68     29.52 o 
 -10  -2   2       30.12       -3.85     23.30 o 
  -9  -2   2      170.39      170.96     21.86 o 
  -8  -2   2      174.40      214.62     22.77 o 
  -7  -2   2       51.59       51.98     18.74 o 
  -6  -2   2      314.44      275.81     18.52 o 
  -5  -2   2      570.94      596.07     17.79 o 
  -4  -2   2       17.62       11.34     14.68 o 
  -3  -2   2     1242.74     1202.87     24.12 o 
  -2  -2   2     1108.75      934.37     21.63 o 
  -1  -2   2       89.38      125.83     16.02 o 
   0  -2   2      903.65      843.82     22.37 o 
   1  -2   2      198.19      212.39     17.93 o 
   2  -2   2     5673.93     6011.98    195.07 o 
   3  -2   2      944.11      987.10     24.27 o 
   4  -2   2      498.17      484.75     18.07 o 
   5  -2   2      662.29      691.04     21.90 o 
   6  -2   2      137.97      146.23     18.77 o 
   7  -2   2      251.81      284.14     22.99 o 
   8  -2   2      217.07      191.71     20.09 o 
   9  -2   2       66.39       77.63     21.35 o 
  10  -2   2       28.10       26.58     23.09 o 
 -10  -1   2       23.12        3.37     24.76 o 
  -9  -1   2       12.44       -7.85     21.43 o 
  -8  -1   2      232.02      236.52     21.37 o 
  -7  -1   2        0.99       -2.57     19.33 o 
  -6  -1   2      494.09      515.57     17.48 o 
  -5  -1   2     2268.78     2133.51     41.23 o 
  -4  -1   2        0.81        7.54     12.65 o 
  -3  -1   2     1091.62     1012.98     44.63 o 
  -2  -1   2    46606.32    48580.14    499.38 o 
  -1  -1   2      819.37      800.09     26.44 o 
   0  -1   2     1178.75     1024.69     30.27 o 
   1  -1   2      960.24      873.98     23.30 o 
   2  -1   2     2234.14     2357.01     32.51 o 
   3  -1   2     3048.26     2934.45     34.43 o 
   4  -1   2        2.27        8.39     14.88 o 
   5  -1   2       32.18       38.40     17.11 o 
   6  -1   2        1.99       11.38     13.32 o 
   7  -1   2        0.01       16.27     16.39 o 
   8  -1   2        1.33        9.28     23.16 o 
   9  -1   2        0.31      -11.63     25.43 o 
  10  -1   2        0.04        1.41     28.02 o 
 -10   0   2       37.64       56.59     21.99 o 
  -9   0   2       20.12       26.88     20.44 o 
  -8   0   2       33.70       31.10     15.71 o 
  -7   0   2      162.02      189.97     19.06 o 
  -6   0   2       16.53       13.66     17.64 o 
  -5   0   2     2260.10     2292.86     61.84 o 
  -4   0   2      785.75      751.91     31.54 o 
  -3   0   2     2954.35     3017.96     46.64 o 
  -1   0   2       26.73       37.91     24.37 o 
   0   0   2      162.72      247.75     34.22 o 
   1   0   2       88.11       76.53     20.95 o 
   2   0   2     1964.20     2377.03     72.46 o 
   3   0   2      233.60      246.72     19.94 o 
   4   0   2      617.32      612.80     20.64 o 
   5   0   2     3762.78     4033.46    198.79 o 
   6   0   2       91.82      114.62     18.34 o 
   7   0   2      325.30      361.00     21.14 o 
   8   0   2        2.85       37.07     18.02 o 
   9   0   2       41.00       58.58     21.18 o 
  10   0   2       35.82       27.18     39.69 o 
  11   0   2       12.67       12.96     30.61 o 
 -10   1   2        2.41        7.88     19.47 o 
  -9   1   2       54.88       79.30     17.61 o 
  -8   1   2       47.16       36.80     15.10 o 
  -7   1   2       70.53       55.60     18.10 o 
  -6   1   2      115.80       91.69     13.57 o 
  -5   1   2     1153.19     1245.91     21.64 o 
  -4   1   2      678.62      716.44     18.49 o 
  -3   1   2       98.58       88.25     14.11 o 
  -2   1   2     7740.89     8361.08     78.25 o 
  -1   1   2     4055.86     4031.23     36.16 o 
   0   1   2     3903.15     4405.52    121.79 o 
   1   1   2      844.25      803.34     30.49 o 
   2   1   2     1148.70     1024.94     44.90 o 
   3   1   2      575.58      589.42     18.83 o 
   4   1   2      215.06      153.58     15.92 o 
   5   1   2       33.91       54.50     17.53 o 
   6   1   2      130.44      156.74     15.41 o 
   7   1   2       16.81       28.64     18.84 o 
   8   1   2        0.81       14.04     16.31 o 
   9   1   2        5.94       21.23     21.64 o 
  10   1   2       11.68       21.75     21.81 o 
  11   1   2        0.32       21.35     26.02 o 
 -10   2   2        2.26       12.98     25.35 o 
  -9   2   2       43.50        7.80     28.92 o 
  -8   2   2        0.56        7.16     18.68 o 
  -7   2   2      395.45      389.02     16.93 o 
  -6   2   2       48.75       64.83     15.19 o 
  -5   2   2       25.07        6.23     17.01 o 
  -4   2   2      245.98      265.97     16.73 o 
  -3   2   2     3556.04     3305.99     29.31 o 
  -2   2   2    16816.45    16790.04     98.19 o 
  -1   2   2     8410.29     8055.10     43.24 o 
   0   2   2    10398.16    10799.12    267.84 o 
   1   2   2      500.64      435.33     19.60 o 
   2   2   2     2777.70     2757.37     40.82 o 
   3   2   2     2490.02     2402.26     78.00 o 
   4   2   2     1791.97     1707.13     75.95 o 
   5   2   2     1689.90     1793.03     69.64 o 
   6   2   2      792.75      762.36     88.99 o 
   7   2   2      678.93      697.80     56.25 o 
   8   2   2        0.43      -13.75     18.86 o 
   9   2   2        0.30        7.96     21.81 o 
  10   2   2       15.47       11.92     22.49 o 
  11   2   2       27.51       24.02     26.42 o 
 -10   3   2        2.81       35.96     21.40 o 
  -9   3   2        7.13       40.78     19.47 o 
  -8   3   2      112.71       92.37     20.69 o 
  -7   3   2       22.14       28.70     14.08 o 
  -6   3   2      204.78      223.54     18.81 o 
  -5   3   2      623.51      597.53     18.65 o 
  -4   3   2      188.75      234.14     15.39 o 
  -3   3   2     2624.26     2621.27     21.14 o 
  -2   3   2      703.19      671.56     16.71 o 
  -1   3   2    10284.21     9517.51     70.86 o 
   0   3   2    15186.68    15434.42    381.09 o 
   1   3   2      439.12      362.37     17.29 o 
   2   3   2     2350.73     2382.97     91.22 o 
   3   3   2      361.40      430.54     20.23 o 
   4   3   2      433.98      355.38     17.52 o 
   5   3   2     3403.73     3481.03     92.15 o 
   6   3   2        2.15        2.47     15.39 o 
   7   3   2      123.13      149.21     19.32 o 
   8   3   2        0.02      -12.50     19.52 o 
   9   3   2       96.96      114.37     23.71 o 
  10   3   2       11.58       18.85     22.49 o 
  11   3   2      137.04      143.09     26.85 o 
  -9   4   2       21.80       38.69     27.89 o 
  -8   4   2      115.42      107.72     16.41 o 
  -7   4   2      131.18      136.80     17.34 o 
  -6   4   2       57.88       77.27     17.23 o 
  -5   4   2      455.13      431.68     15.75 o 
  -4   4   2      152.91      199.05     14.72 o 
  -3   4   2      371.72      337.53     13.67 o 
  -2   4   2      100.33      140.29     12.90 o 
  -1   4   2     2551.69     2395.88     46.16 o 
   0   4   2    21781.93    21747.33    923.89 o 
   1   4   2     5686.65     5561.17    253.97 o 
   2   4   2     1660.51     1571.67     61.07 o 
   3   4   2      218.58      262.24     16.12 o 
   4   4   2       48.37       88.39     14.60 o 
   5   4   2      640.36      686.64     17.66 o 
   6   4   2      202.04      186.91     16.67 o 
   7   4   2      452.17      428.88     18.93 o 
   8   4   2      104.43       86.84     19.67 o 
   9   4   2        2.68       11.37     22.27 o 
  10   4   2       45.22       29.85     24.43 o 
  11   4   2        5.51       -2.65     25.19 o 
  -9   5   2       55.55       43.63     23.25 o 
  -8   5   2       39.77       61.83     16.87 o 
  -7   5   2      119.75      126.16     37.80 o 
  -6   5   2       91.66      114.55     18.58 o 
  -5   5   2       95.63       93.37     14.39 o 
  -4   5   2      412.58      445.92     15.73 o 
  -3   5   2        1.44        1.64     12.24 o 
  -2   5   2     1457.88     1530.82     38.03 o 
  -1   5   2        0.06       10.08     12.21 o 
   0   5   2      156.02      116.76     12.91 o 
   1   5   2      436.09      443.29     19.71 o 
   2   5   2    10515.63     9881.35    281.61 o 
   3   5   2     4034.37     3768.18    133.67 o 
   4   5   2       36.49       51.25     14.95 o 
   5   5   2     2244.65     2224.09     51.04 o 
   6   5   2      105.58       92.44     15.23 o 
   7   5   2       81.12       83.54     15.70 o 
   8   5   2        0.00       -4.82     19.28 o 
   9   5   2       21.38       42.47     18.96 o 
  10   5   2        1.81       14.65     24.47 o 
  -9   6   2       16.75       10.32     31.82 o 
  -8   6   2       48.00       11.20     20.57 o 
  -7   6   2       12.91       29.03     17.92 o 
  -6   6   2        5.17       22.43     15.11 o 
  -5   6   2      122.87      115.66     12.67 o 
  -4   6   2        2.39       16.13     13.95 o 
  -3   6   2       29.21       36.04     12.47 o 
  -2   6   2       79.45      109.44     14.09 o 
  -1   6   2      788.96      772.24     28.38 o 
   0   6   2      173.41      171.16     14.94 o 
   1   6   2       73.27       87.28     11.94 o 
   2   6   2     1603.18     1559.24     56.17 o 
   3   6   2       96.43      101.95     15.05 o 
   4   6   2      960.93      944.62     38.29 o 
   5   6   2       51.63       58.53     14.90 o 
   6   6   2      966.49      908.98     22.16 o 
   7   6   2      370.15      361.97     17.88 o 
   8   6   2       85.56       61.39     20.08 o 
   9   6   2        5.32       -6.77     25.33 o 
  10   6   2       17.21       39.47     26.21 o 
  -8   7   2       24.96       41.09     21.35 o 
  -7   7   2       39.35       30.15     15.81 o 
  -6   7   2        5.82       10.47     16.49 o 
  -5   7   2      161.33      164.77     16.57 o 
  -4   7   2        8.04       16.02     12.93 o 
  -3   7   2       42.59       50.11     11.71 o 
  -2   7   2      958.78      889.41     26.97 o 
  -1   7   2      197.11      191.98     12.05 o 
   0   7   2       49.61       49.84     11.81 o 
   1   7   2     1351.66     1292.69     53.22 o 
   2   7   2      635.88      651.78     29.05 o 
   3   7   2      204.83      223.20     15.21 o 
   4   7   2       27.98       30.44     13.26 o 
   5   7   2      483.72      493.27     15.82 o 
   6   7   2      297.55      280.71     18.02 o 
   7   7   2      124.71      128.87     18.14 o 
   8   7   2      268.04      258.45     18.21 o 
   9   7   2        8.76       -8.04     32.39 o 
  10   7   2        4.55       14.66     29.14 o 
  -8   8   2        9.88       25.52     26.64 o 
  -7   8   2        0.42       -0.08     22.55 o 
  -6   8   2       46.50       35.98     15.91 o 
  -5   8   2      156.95      150.48     14.77 o 
  -4   8   2       34.23       49.77     12.55 o 
  -3   8   2      120.80      121.31     13.38 o 
  -2   8   2      209.18      207.41     12.85 o 
  -1   8   2      251.04      259.51     14.08 o 
   0   8   2     4190.79     4257.48    215.80 o 
   1   8   2        6.26       11.03     12.96 o 
   2   8   2       87.88       90.52     13.78 o 
   3   8   2      433.96      460.97     15.67 o 
   4   8   2        3.45       28.83     15.32 o 
   5   8   2      836.45      818.85     27.54 o 
   6   8   2      148.85      155.27     20.86 o 
   7   8   2      429.18      332.79     25.18 o 
   8   8   2        2.13       33.41     24.91 o 
   9   8   2       27.72       31.40     21.93 o 
  10   8   2        2.78      -16.37     29.83 o 
  -7   9   2       14.42        9.79     22.54 o 
  -6   9   2      102.23      104.06     16.82 o 
  -5   9   2        0.47       22.82     17.67 o 
  -4   9   2        0.32       -1.86     14.13 o 
  -3   9   2      133.84      128.90     13.20 o 
  -2   9   2        6.96       16.66     12.59 o 
  -1   9   2        0.61       11.01     13.51 o 
   0   9   2      335.73      341.36     14.42 o 
   1   9   2      242.82      277.88     14.40 o 
   2   9   2       79.68      108.87     14.03 o 
   3   9   2      489.69      446.78     14.26 o 
   4   9   2      114.92       98.64     16.03 o 
   5   9   2      873.18      817.62     18.94 o 
   6   9   2      306.96      292.28     23.35 o 
   7   9   2       88.29      117.48     20.83 o 
   8   9   2       96.57      101.49     22.08 o 
   9   9   2      136.77      129.32     29.05 o 
  -6  10   2        8.73       31.94     17.07 o 
  -5  10   2        2.03       14.82     16.13 o 
  -4  10   2        0.07       24.02     15.39 o 
  -3  10   2       42.47       77.51     15.16 o 
  -2  10   2      135.02      147.22     16.44 o 
  -1  10   2      194.18      216.87     18.84 o 
   0  10   2        1.54       26.06     14.40 o 
   1  10   2      120.27      121.80     14.78 o 
   2  10   2      292.30      280.81     15.11 o 
   3  10   2        7.61       16.63     14.88 o 
   4  10   2      200.44      196.31     16.20 o 
   5  10   2       33.62       50.08     15.37 o 
   6  10   2      954.66      884.89     22.14 o 
   7  10   2       35.20        1.73     31.79 o 
   8  10   2      170.26      193.11     23.91 o 
   9  10   2       24.12       37.55     29.65 o 
  -5  11   2       14.67       24.84     17.54 o 
  -4  11   2       25.40       23.34     18.55 o 
  -3  11   2        0.06       18.58     17.77 o 
  -2  11   2       66.53       28.58     18.69 o 
  -1  11   2       86.73      100.27     20.46 o 
   0  11   2        0.14        7.81     16.81 o 
   1  11   2       65.47       95.72     15.51 o 
   2  11   2       23.46       70.31     23.99 o 
   3  11   2        2.39       19.93     15.61 o 
   4  11   2       13.18       19.33     14.99 o 
   5  11   2        1.58        6.08     15.68 o 
   6  11   2      133.55      151.19     22.72 o 
   7  11   2       21.08       33.04     20.07 o 
   8  11   2        3.24       28.61     24.07 o 
  -4  12   2        0.08       16.33     19.18 o 
  -3  12   2      115.68      131.07     19.82 o 
  -2  12   2        6.60       49.14     18.56 o 
  -1  12   2       20.37       46.66     14.92 o 
   0  12   2       49.07       44.36     16.31 o 
   1  12   2       18.85       22.30     18.10 o 
   2  12   2      110.76      112.66     16.60 o 
   3  12   2        2.81       22.57     16.24 o 
   4  12   2       80.22       97.01     17.13 o 
   5  12   2      244.43      264.02     21.84 o 
   6  12   2        0.10        1.15     23.43 o 
   7  12   2        0.01        5.44     24.98 o 
  -2  13   2       12.47      -16.72     17.63 o 
  -1  13   2        0.46      -16.54     17.84 o 
   0  13   2        1.34       40.40     19.22 o 
   1  13   2        3.28        0.35     17.44 o 
   2  13   2        1.90        3.86     17.48 o 
   3  13   2       38.21       41.88     17.11 o 
   4  13   2        3.18        8.36     18.56 o 
   5  13   2       46.89       46.46     19.18 o 
   6  13   2        4.96       -8.09     31.21 o 
   0  14   2        3.53       22.56     42.09 o 
   1  14   2        0.18       14.32     19.16 o 
   2  14   2        9.44       12.67     21.23 o 
   3  14   2        0.34        6.67     21.63 o 
  -4 -13   3        0.01       39.83     26.15 o 
  -3 -13   3       17.09       37.04     19.13 o 
  -2 -13   3       14.32       37.93     19.31 o 
  -1 -13   3      262.12      222.32     19.46 o 
   0 -13   3        3.36       19.29     20.86 o 
   1 -13   3        0.52       11.17     18.88 o 
  -6 -12   3        0.00       43.74     21.96 o 
  -5 -12   3       12.46       18.68     16.66 o 
  -4 -12   3       56.35       75.03     18.01 o 
  -3 -12   3        8.76       11.07     17.36 o 
  -2 -12   3       90.72       78.75     27.50 o 
  -1 -12   3        4.05        9.17     13.46 o 
   0 -12   3        8.79       11.57     19.16 o 
   1 -12   3       63.39       64.23     17.79 o 
   2 -12   3       61.05       44.08     15.08 o 
   3 -12   3       76.14       90.28     18.42 o 
  -7 -11   3        8.50       20.52     18.31 o 
  -6 -11   3        1.02        2.89     18.14 o 
  -5 -11   3       11.19       17.50     18.18 o 
  -4 -11   3      138.05      142.05     15.78 o 
  -3 -11   3        3.67        9.04     16.43 o 
  -2 -11   3      257.50      258.09     24.66 o 
  -1 -11   3      157.33      111.88     16.17 o 
   0 -11   3       18.52       57.22     15.66 o 
   1 -11   3        1.88       37.77     22.13 o 
   2 -11   3       26.94       47.55     19.94 o 
   3 -11   3       80.72       62.32     15.54 o 
   4 -11   3       57.56       65.23     17.58 o 
   5 -11   3       34.34       32.03     18.40 o 
  -8 -10   3       25.64       32.84     26.27 o 
  -7 -10   3       39.44       59.29     24.42 o 
  -6 -10   3       15.87       46.59     15.92 o 
  -5 -10   3        6.50       38.81     16.81 o 
  -4 -10   3       23.86       34.56     15.96 o 
  -3 -10   3       20.95       21.64     16.36 o 
  -2 -10   3        0.27       31.01     17.08 o 
  -1 -10   3      628.86      592.29     29.36 o 
   0 -10   3      136.37      126.84     17.16 o 
   1 -10   3      747.66      696.48     35.15 o 
   2 -10   3      417.22      425.11     18.02 o 
   3 -10   3        1.15       32.36     13.82 o 
   4 -10   3      441.56      410.14     17.36 o 
   5 -10   3        0.14       15.88     16.67 o 
   6 -10   3        2.06       23.81     17.98 o 
  -8  -9   3       18.81       29.38     22.19 o 
  -7  -9   3        0.51       -6.73     24.74 o 
  -6  -9   3       71.98       66.05     19.19 o 
  -5  -9   3        8.77        9.34     17.18 o 
  -4  -9   3      131.92      135.75     15.50 o 
  -3  -9   3       28.14       51.78     13.41 o 
  -2  -9   3       20.00       23.71     14.27 o 
  -1  -9   3       84.06       77.15     13.14 o 
   0  -9   3       39.86       43.31     14.16 o 
   1  -9   3        5.85        1.22     15.67 o 
   2  -9   3       13.76       24.30     14.25 o 
   3  -9   3        2.85       55.95     16.63 o 
   4  -9   3     1095.04     1053.52     18.04 o 
   5  -9   3       93.69       66.91     15.75 o 
   6  -9   3       16.40        3.18     19.76 o 
   7  -9   3        0.61       23.96     26.05 o 
  -9  -8   3       20.37       18.43     22.53 o 
  -8  -8   3       12.53       24.99     22.30 o 
  -7  -8   3       16.29       21.94     21.07 o 
  -6  -8   3       43.04       38.50     17.60 o 
  -5  -8   3      187.52      195.60     14.37 o 
  -4  -8   3        1.12        8.52     16.13 o 
  -3  -8   3       49.45       68.21     16.04 o 
  -2  -8   3       13.37        7.50     15.44 o 
  -1  -8   3       55.00       63.35     12.34 o 
   0  -8   3       22.89       28.27     17.93 o 
   1  -8   3       39.40       46.81     13.26 o 
   2  -8   3       65.38       67.82     14.74 o 
   3  -8   3        4.76       20.85     15.60 o 
   4  -8   3       72.18       75.75     16.74 o 
   5  -8   3      333.26      292.27     14.05 o 
   6  -8   3      117.77       94.89     16.02 o 
   7  -8   3       22.54       24.78     24.24 o 
  -9  -7   3       18.59       36.44     24.57 o 
  -8  -7   3       76.97       73.22     21.76 o 
  -7  -7   3       61.75       60.34     21.79 o 
  -6  -7   3      135.92      143.26     16.10 o 
  -5  -7   3      235.10      244.79     15.25 o 
  -4  -7   3      418.22      390.32     15.75 o 
  -3  -7   3       54.12       81.33     12.75 o 
  -2  -7   3       54.43       50.00     13.58 o 
  -1  -7   3      825.70      787.12     26.30 o 
   0  -7   3      145.62      138.67     11.41 o 
   1  -7   3       40.95       63.51     12.96 o 
   2  -7   3       25.76       13.27     12.91 o 
   3  -7   3      282.58      292.37     13.89 o 
   4  -7   3        7.36        4.18     13.36 o 
   5  -7   3      147.99      129.28     13.08 o 
   6  -7   3       71.05       78.89     17.91 o 
   7  -7   3        1.48       19.25     18.77 o 
   8  -7   3      178.27      149.12     26.03 o 
 -10  -6   3       42.54       55.49     24.76 o 
  -9  -6   3       27.17       36.65     22.75 o 
  -8  -6   3       35.87       31.76     18.85 o 
  -7  -6   3        2.60       13.34     21.01 o 
  -6  -6   3      371.36      348.35     20.89 o 
  -5  -6   3       56.83       66.75     14.10 o 
  -4  -6   3       91.55      107.52     13.91 o 
  -3  -6   3     2499.51     2696.17     25.40 o 
  -2  -6   3      197.56      184.73     13.98 o 
  -1  -6   3     1251.35     1276.82     26.65 o 
   0  -6   3      162.79      145.85     12.35 o 
   1  -6   3       19.39       16.15     10.39 o 
   2  -6   3      321.04      300.51     12.26 o 
   3  -6   3       89.11      111.06     14.82 o 
   4  -6   3      775.22      704.52     15.46 o 
   5  -6   3      267.39      251.79     17.11 o 
   6  -6   3      141.68      134.68     15.13 o 
   7  -6   3      177.15      145.67     19.40 o 
   8  -6   3        2.91       11.49     24.55 o 
   9  -6   3        0.93       29.01     27.66 o 
 -10  -5   3        1.80       13.93     27.32 o 
  -9  -5   3        0.00       32.24     21.91 o 
  -8  -5   3      294.39      258.54     21.39 o 
  -7  -5   3       32.50       59.39     16.50 o 
  -6  -5   3      117.96      132.12     23.70 o 
  -5  -5   3      139.79      154.78     15.03 o 
  -4  -5   3      118.80      111.28     12.77 o 
  -3  -5   3     1467.30     1521.26     24.46 o 
  -2  -5   3      233.05      202.28     12.92 o 
  -1  -5   3     3557.08     4062.35     42.87 o 
   0  -5   3        3.93        7.08     11.89 o 
   1  -5   3       37.76       54.10     10.82 o 
   2  -5   3       28.47       38.25     12.63 o 
   3  -5   3      127.61      151.49     13.23 o 
   4  -5   3      273.16      249.26     14.63 o 
   5  -5   3      106.28      107.58     14.46 o 
   6  -5   3      543.87      539.96     16.48 o 
   7  -5   3      133.53      164.09     23.54 o 
   8  -5   3      401.66      406.10     21.08 o 
   9  -5   3       50.02       23.85     27.62 o 
 -10  -4   3       45.18       48.84     23.58 o 
  -9  -4   3        1.97        5.12     21.94 o 
  -8  -4   3      120.55      123.75     20.57 o 
  -7  -4   3      117.56      138.50     19.23 o 
  -6  -4   3      119.60      147.81     18.42 o 
  -5  -4   3       53.54       32.81     16.05 o 
  -4  -4   3      308.54      308.39     13.51 o 
  -3  -4   3      919.69      934.76     16.64 o 
  -2  -4   3     3411.98     3347.19     29.57 o 
  -1  -4   3      115.51      114.91     13.29 o 
   0  -4   3      586.83      537.59     14.76 o 
   1  -4   3      272.02      235.27     12.80 o 
   2  -4   3     2085.98     2042.87     81.75 o 
   3  -4   3      383.49      425.71     16.94 o 
   4  -4   3        0.86        1.87     15.09 o 
   5  -4   3      400.98      424.84     30.11 o 
   6  -4   3       32.52       58.13     20.42 o 
   7  -4   3       67.05       97.24     59.44 o 
   8  -4   3        0.11       14.39     49.27 o 
   9  -4   3       12.42       33.24     21.81 o 
  10  -4   3       54.48      135.57     41.27 o 
 -10  -3   3       60.66       69.40     23.63 o 
  -9  -3   3       14.32       -5.07     21.57 o 
  -8  -3   3       23.05       28.83     23.34 o 
  -7  -3   3     1162.99     1209.20     21.69 o 
  -6  -3   3      619.29      594.29     20.00 o 
  -5  -3   3      488.26      459.87     17.20 o 
  -4  -3   3       47.12       62.15     17.40 o 
  -3  -3   3     1966.66     1980.23     22.94 o 
  -2  -3   3     2153.83     1858.23     21.86 o 
  -1  -3   3     4299.17     4201.86     66.11 o 
   0  -3   3      187.79      167.91     16.41 o 
   1  -3   3      645.55      682.26     16.56 o 
   2  -3   3      365.05      347.18     19.50 o 
   3  -3   3     3551.00     3636.81     75.41 o 
   4  -3   3       71.73       69.34     16.96 o 
   5  -3   3       95.02      107.92     13.76 o 
   6  -3   3      100.11      107.91     20.72 o 
   7  -3   3        8.85      -10.14     17.05 o 
   8  -3   3        1.24       38.83     39.69 o 
   9  -3   3        1.55       -0.92     25.94 o 
  10  -3   3       71.62       19.39     28.84 o 
 -10  -2   3        5.89       11.01     23.17 o 
  -9  -2   3       27.61       32.52     18.60 o 
  -8  -2   3      217.86      252.24     18.43 o 
  -7  -2   3      532.54      528.26     20.43 o 
  -6  -2   3       13.65       21.00     17.41 o 
  -5  -2   3      608.56      623.47     19.59 o 
  -4  -2   3      620.87      628.75     23.97 o 
  -3  -2   3       73.47       70.69     15.58 o 
  -2  -2   3        0.10        7.38     16.69 o 
  -1  -2   3      586.91      496.43     17.67 o 
   0  -2   3       71.34       75.61     15.19 o 
   1  -2   3     1434.30     1544.01     22.01 o 
   2  -2   3       17.62       16.93     16.06 o 
   3  -2   3      818.62      843.77     27.74 o 
   4  -2   3        8.30       22.52     18.99 o 
   5  -2   3      303.93      350.55     17.58 o 
   6  -2   3       17.58       16.75     16.88 o 
   7  -2   3       34.69       10.22     21.76 o 
   8  -2   3       34.81       51.35     23.15 o 
   9  -2   3        4.27       -4.06     20.62 o 
  10  -2   3        0.18       29.52     45.35 o 
 -10  -1   3       26.98       47.18     21.42 o 
  -9  -1   3       13.47       55.48     21.67 o 
  -8  -1   3        1.62       23.37     17.13 o 
  -7  -1   3        0.22       16.28     18.26 o 
  -6  -1   3     1025.58      996.83     21.52 o 
  -5  -1   3     1851.47     1900.95     76.49 o 
  -4  -1   3      518.58      524.67     15.73 o 
  -3  -1   3       60.25       86.36     13.25 o 
  -2  -1   3      266.38      226.39     22.23 o 
  -1  -1   3     1699.78     1738.17     47.05 o 
   0  -1   3       81.12       52.67     21.72 o 
   1  -1   3      995.11      732.98     24.82 o 
   2  -1   3      159.88      161.69     21.40 o 
   3  -1   3     1997.75     2158.05     28.78 o 
   4  -1   3      602.43      562.48     21.21 o 
   5  -1   3        0.35       -1.80     16.15 o 
   6  -1   3      699.01      656.24     35.58 o 
   7  -1   3      117.64      130.80     21.94 o 
   8  -1   3        3.28       11.03     19.03 o 
   9  -1   3      633.28      667.28     27.68 o 
  10  -1   3       53.35       51.45     27.90 o 
 -10   0   3        0.28       16.83     21.19 o 
  -9   0   3        7.71       20.92     16.60 o 
  -8   0   3       92.60       96.40     17.47 o 
  -7   0   3       67.60      107.34     18.54 o 
  -6   0   3      663.61      625.58     23.49 o 
  -5   0   3     2252.14     2346.26     88.74 o 
  -4   0   3       93.07      110.31     19.16 o 
  -3   0   3     3399.93     3606.27    257.01 o 
  -2   0   3     2627.29     2498.50     56.19 o 
  -1   0   3      205.68      229.36     29.54 o 
   0   0   3      940.14      930.19     36.98 o 
   1   0   3     8349.38     8003.34    142.17 o 
   2   0   3       68.73       42.74     18.89 o 
   3   0   3      696.68      747.60     19.13 o 
   4   0   3       84.21       90.75     18.07 o 
   5   0   3      190.64      207.26     15.79 o 
   6   0   3     1092.42     1089.78     51.41 o 
   7   0   3        0.87       -4.48     19.76 o 
   8   0   3       54.05       60.36     17.48 o 
   9   0   3        9.70        8.82     25.04 o 
  10   0   3       18.00       61.88     33.78 o 
  11   0   3        5.06       33.33     30.28 o 
 -10   1   3       16.06       41.71     22.76 o 
  -9   1   3        8.97       12.05     19.47 o 
  -8   1   3       33.89       51.54     17.90 o 
  -7   1   3        0.02        7.66     14.37 o 
  -6   1   3      102.29      100.83     17.55 o 
  -5   1   3     1434.26     1414.79     18.62 o 
  -4   1   3      545.06      546.95     21.18 o 
  -3   1   3      329.04      279.64     21.21 o 
  -2   1   3     8427.75     8657.21    132.83 o 
  -1   1   3      895.78      812.16     30.75 o 
   0   1   3      158.61      132.28     18.48 o 
   1   1   3        0.74        9.37     20.56 o 
   2   1   3      568.54      525.98     20.73 o 
   3   1   3     7487.31     7706.91    375.44 o 
   4   1   3      953.92     1037.32     35.85 o 
   5   1   3       74.52      118.91     16.42 o 
   6   1   3      751.80      742.48     33.72 o 
   7   1   3       58.21       52.57     18.88 o 
   8   1   3        9.45       25.11     19.78 o 
   9   1   3      271.57      289.60     60.42 o 
  10   1   3        9.66       13.08     19.03 o 
  11   1   3       57.18       23.14     30.29 o 
 -10   2   3       23.83       43.21     20.89 o 
  -9   2   3      150.35      164.73     16.84 o 
  -8   2   3        0.65       -0.27     16.99 o 
  -7   2   3       69.18       75.55     16.23 o 
  -6   2   3      179.04      171.02     15.53 o 
  -5   2   3        0.53       16.70     15.84 o 
  -4   2   3      101.94      115.03     14.34 o 
  -3   2   3      275.53      263.67     13.41 o 
  -2   2   3    18831.84    18838.92    175.30 o 
   0   2   3      126.84      155.91     15.79 o 
   1   2   3     7718.54     8080.73    141.44 o 
   2   2   3       21.70       10.92     19.97 o 
   3   2   3     2019.37     2072.37     83.42 o 
   4   2   3     4227.52     3890.12    155.04 o 
   5   2   3        0.04       -0.53     15.07 o 
   6   2   3      239.48      250.19     17.59 o 
   7   2   3        8.40        8.03     17.23 o 
   8   2   3        0.04      -10.26     19.05 o 
   9   2   3        0.82      -11.97     21.35 o 
  10   2   3       19.80       24.87     22.40 o 
  11   2   3        0.75       -5.27     26.86 o 
 -10   3   3       18.16       24.52     22.32 o 
  -9   3   3        0.43       19.43     27.42 o 
  -8   3   3       32.21       59.80     14.65 o 
  -7   3   3        2.97       13.99     14.20 o 
  -6   3   3      160.38      217.92     19.05 o 
  -5   3   3      284.37      300.26     15.31 o 
  -4   3   3      253.60      256.24     14.96 o 
  -3   3   3       32.57       47.21     14.07 o 
  -2   3   3       67.79       50.78     13.95 o 
  -1   3   3     2256.64     2155.65     46.01 o 
   0   3   3      697.75      645.18     18.52 o 
   1   3   3    44988.09    44607.28   1117.98 o 
   2   3   3     2943.27     2681.34    112.82 o 
   3   3   3       62.04       92.19     21.14 o 
   4   3   3      365.89      258.21     15.87 o 
   5   3   3       73.40      117.59     14.72 o 
   6   3   3      474.47      448.43     16.95 o 
   7   3   3       31.05       29.74     17.46 o 
   8   3   3       19.49       43.28     20.01 o 
   9   3   3       30.10       38.02     20.52 o 
  10   3   3       18.43       53.04     23.82 o 
  11   3   3        1.57        7.66     26.15 o 
  -9   4   3       67.84       42.02     23.73 o 
  -8   4   3       61.05       77.57     20.33 o 
  -7   4   3        9.03       34.20     20.06 o 
  -6   4   3       12.27       31.35     15.07 o 
  -5   4   3        6.40        3.60     16.46 o 
  -4   4   3      511.91      568.05     15.56 o 
  -3   4   3     1328.70     1487.42     17.74 o 
  -2   4   3     4906.94     4669.62     39.47 o 
  -1   4   3      206.27      217.07     13.93 o 
   0   4   3     1480.77     1347.62     28.74 o 
   1   4   3      693.80      808.86     21.66 o 
   2   4   3      142.21      119.58     15.02 o 
   3   4   3     1648.49     1566.65     25.30 o 
   4   4   3      147.78      106.14     19.62 o 
   5   4   3     1707.05     1710.14     63.56 o 
   6   4   3      248.20      275.79     17.55 o 
   7   4   3      474.33      477.87     17.88 o 
   8   4   3       23.34       34.51     19.50 o 
   9   4   3        9.55      -12.22     21.50 o 
  10   4   3        5.40       12.22     23.86 o 
  11   4   3       16.57       24.49     28.53 o 
  -9   5   3        4.06      -22.62     24.47 o 
  -8   5   3        0.31       22.52     22.41 o 
  -7   5   3      223.88      191.74     24.14 o 
  -6   5   3      235.12      243.92     20.71 o 
  -5   5   3       10.45       16.06     16.56 o 
  -4   5   3        0.05        1.45     14.54 o 
  -3   5   3      985.72     1138.39     24.23 o 
  -2   5   3      236.00      249.34     14.76 o 
  -1   5   3     1589.19     1531.92     59.72 o 
   0   5   3        0.32        5.23     10.25 o 
   1   5   3      201.23      215.60     12.86 o 
   2   5   3       51.84       39.08     13.90 o 
   3   5   3      478.71      421.65     16.96 o 
   4   5   3      235.85      227.40     21.34 o 
   5   5   3      745.30      702.73     23.84 o 
   6   5   3      108.73      134.19     18.50 o 
   7   5   3        4.20       19.36     15.68 o 
   8   5   3       28.88       38.05     18.84 o 
   9   5   3        0.10        9.17     21.74 o 
  10   5   3        0.31        6.73     25.57 o 
  11   5   3        7.41       10.39     28.05 o 
  -9   6   3       12.85       -4.70     28.73 o 
  -8   6   3        2.36       30.82     23.28 o 
  -7   6   3      231.69      202.59     18.05 o 
  -6   6   3        2.50      -10.98     13.59 o 
  -5   6   3       28.26       34.38     12.40 o 
  -4   6   3      428.16      437.31     17.76 o 
  -3   6   3      168.00      213.62     13.18 o 
  -2   6   3      669.79      669.71     38.21 o 
  -1   6   3       83.51       67.96     12.40 o 
   0   6   3      835.11      822.74     34.28 o 
   1   6   3       97.00       93.41     14.74 o 
   2   6   3       32.46        6.73     12.86 o 
   3   6   3      556.21      616.01     16.78 o 
   4   6   3     2060.48     1956.17     53.74 o 
   5   6   3       22.33       28.70     21.99 o 
   6   6   3      157.38      132.34     18.52 o 
   7   6   3       87.30       95.42     15.67 o 
   8   6   3       87.56       76.10     21.04 o 
   9   6   3        7.92       29.01     22.28 o 
  10   6   3        8.95        9.30     28.35 o 
  -8   7   3       12.96       31.74     21.17 o 
  -7   7   3        3.64       -8.80     17.65 o 
  -6   7   3      170.71      185.16     30.12 o 
  -5   7   3      104.40      114.98     15.39 o 
  -4   7   3      203.96      219.90     15.31 o 
  -3   7   3      304.99      301.98     14.92 o 
  -2   7   3      767.51      683.46     44.86 o 
  -1   7   3     3157.03     3552.05    145.07 o 
   0   7   3       15.90       25.85     11.40 o 
   1   7   3     3467.60     3447.94    186.06 o 
   2   7   3     1740.36     1798.28     43.34 o 
   3   7   3      395.70      377.27     17.68 o 
   4   7   3       70.80      117.45     17.83 o 
   5   7   3      243.41      268.87     22.99 o 
   6   7   3       68.93       83.78     20.51 o 
   7   7   3      340.03      313.10     20.11 o 
   8   7   3       26.99       50.46     32.83 o 
   9   7   3        0.91      -17.82     26.77 o 
  10   7   3        8.88        4.68     41.14 o 
  -8   8   3       13.42      -21.17     56.50 o 
  -7   8   3        0.00      -21.49     21.49 o 
  -6   8   3       23.08       30.48     17.29 o 
  -5   8   3       16.58       22.01     13.06 o 
  -4   8   3      192.21      182.39     12.91 o 
  -3   8   3      346.33      325.38     14.09 o 
  -2   8   3     1088.13     1042.06     37.68 o 
  -1   8   3      269.11      288.84     13.78 o 
   0   8   3      806.00      743.29     48.67 o 
   1   8   3     1743.84     1807.33     96.02 o 
   2   8   3     1695.92     1781.66     58.28 o 
   3   8   3     2326.61     2295.44     41.79 o 
   4   8   3       78.92       81.41     15.25 o 
   5   8   3      171.31      221.50     15.69 o 
   6   8   3      924.15      883.90     26.21 o 
   7   8   3       84.54      112.37     36.47 o 
   8   8   3       11.95       12.20     21.07 o 
   9   8   3        6.84      -27.98     33.43 o 
  10   8   3        0.13       34.76     42.41 o 
  -7   9   3       26.66       20.12     29.46 o 
  -6   9   3        7.22        1.55     19.73 o 
  -5   9   3       61.29       55.65     17.07 o 
  -4   9   3       10.90       23.32     13.35 o 
  -3   9   3       51.45       54.42     15.83 o 
  -2   9   3       63.74       76.56     13.76 o 
  -1   9   3       89.06       99.04     15.49 o 
   0   9   3      173.39      164.33     16.22 o 
   1   9   3       73.15       71.77     13.80 o 
   2   9   3      437.46      447.06     16.55 o 
   3   9   3       13.73       23.52     13.32 o 
   4   9   3     1437.93     1468.07     25.49 o 
   5   9   3      150.35      152.02     19.98 o 
   6   9   3     1610.27     1454.01     27.84 o 
   7   9   3      126.40      123.78     20.97 o 
   8   9   3        3.12        5.64     20.92 o 
   9   9   3       19.59       -1.78     23.64 o 
  -6  10   3        3.82       10.09     20.34 o 
  -5  10   3       12.08        9.77     16.16 o 
  -4  10   3        5.70      -18.29     18.65 o 
  -3  10   3       94.57       82.23     14.04 o 
  -2  10   3      104.83      109.48     14.69 o 
  -1  10   3        0.16        1.80     13.92 o 
   0  10   3       71.74       97.47     14.50 o 
   1  10   3      295.28      288.95     17.09 o 
   2  10   3      106.08      125.81     13.45 o 
   3  10   3      192.96      196.29     17.95 o 
   4  10   3      889.46      873.91     19.04 o 
   5  10   3        4.56        7.22     20.11 o 
   6  10   3      132.91      178.43     26.19 o 
   7  10   3        0.15       16.83     26.26 o 
   8  10   3        4.12       17.53     49.36 o 
   9  10   3        3.46      -24.15     24.15 o 
  -5  11   3      100.03       98.42     20.14 o 
  -4  11   3       69.01       70.06     15.20 o 
  -3  11   3      219.01      193.46     16.36 o 
  -2  11   3       18.78       29.32     13.82 o 
  -1  11   3       10.81       39.56     16.63 o 
   0  11   3       28.26       68.81     16.74 o 
   1  11   3      116.39      110.19     13.87 o 
   2  11   3        0.12       40.72     13.80 o 
   3  11   3      101.92      113.61     18.39 o 
   4  11   3        0.53       -6.43     18.70 o 
   5  11   3       87.60       87.40     17.66 o 
   6  11   3      350.99      290.09     22.66 o 
   7  11   3       67.32       94.61     66.46 o 
   8  11   3        3.60      -10.72     24.47 o 
  -4  12   3        8.51        8.54     17.94 o 
  -3  12   3        6.22        9.79     19.17 o 
  -2  12   3       13.15       -1.98     16.58 o 
  -1  12   3       21.06       46.52     16.28 o 
   0  12   3       34.26       44.66     17.96 o 
   1  12   3       17.78        8.26     13.51 o 
   2  12   3        0.90       -4.07     20.95 o 
   3  12   3       37.90       41.27     16.36 o 
   4  12   3        0.55        5.86     16.84 o 
   5  12   3       29.76       25.61     16.92 o 
   6  12   3      208.99      198.35     22.68 o 
   7  12   3       67.23       82.76     27.65 o 
  -2  13   3        2.94        3.89     16.19 o 
  -1  13   3        0.01       16.79     17.28 o 
   0  13   3        4.65       19.09     17.14 o 
   1  13   3       23.72       26.75     15.88 o 
   2  13   3       11.70        9.10     19.35 o 
   3  13   3       47.06       76.76     20.82 o 
   4  13   3        7.80       -6.90     20.72 o 
   5  13   3       38.01       54.52     20.20 o 
   6  13   3       10.32      -16.79     20.52 o 
   0  14   3        0.94       15.10     15.74 o 
   1  14   3        5.39       16.95     20.82 o 
   2  14   3       14.61       45.94     18.82 o 
   3  14   3        1.59       20.59     19.41 o 
  -3 -13   4       10.89       14.94     21.77 o 
  -2 -13   4        6.20       13.48     22.35 o 
  -1 -13   4      189.27      191.29     18.17 o 
   0 -13   4        0.95       -2.05     17.50 o 
   1 -13   4       47.39       54.73     21.22 o 
  -5 -12   4       17.06       41.14     18.66 o 
  -4 -12   4       67.51       57.59     18.10 o 
  -3 -12   4        2.20      -13.00     20.44 o 
  -2 -12   4       14.21       13.78     16.18 o 
  -1 -12   4       90.54       81.57     17.65 o 
   0 -12   4      187.35      145.83     20.66 o 
   1 -12   4       39.33       31.24     17.46 o 
   2 -12   4       70.78       71.47     15.39 o 
   3 -12   4      328.35      299.51     23.32 o 
  -7 -11   4       26.11       14.95     25.50 o 
  -6 -11   4        6.26       14.74     20.67 o 
  -5 -11   4        3.65        9.91     19.52 o 
  -4 -11   4       85.96       95.11     19.08 o 
  -3 -11   4      156.26      155.71     19.25 o 
  -2 -11   4      214.85      197.46     22.01 o 
  -1 -11   4       89.26      132.94     15.23 o 
   0 -11   4        5.45       27.97     16.13 o 
   1 -11   4       51.49       71.17     14.54 o 
   2 -11   4      207.87      230.51     19.18 o 
   3 -11   4       46.13       59.38     17.00 o 
   4 -11   4       51.04       37.32     19.79 o 
  -8 -10   4        2.67        4.75     28.58 o 
  -7 -10   4        1.97       26.22     21.41 o 
  -6 -10   4       72.36       72.38     19.46 o 
  -5 -10   4        6.05        6.02     18.27 o 
  -4 -10   4       75.31       77.83     13.88 o 
  -3 -10   4       10.77        9.85     15.75 o 
  -2 -10   4        2.37       35.78     20.06 o 
  -1 -10   4       23.72       35.12     13.81 o 
   0 -10   4      191.09      184.07     13.22 o 
   1 -10   4       26.77       28.51     27.44 o 
   2 -10   4       74.14       58.74     15.90 o 
   3 -10   4       99.40      116.57     15.93 o 
   4 -10   4      125.22      113.18     18.51 o 
   5 -10   4      124.52      104.87     17.34 o 
   6 -10   4       50.40       18.73     16.88 o 
  -8  -9   4        1.32       13.64     21.55 o 
  -7  -9   4        7.69       29.86     20.22 o 
  -6  -9   4       10.56       22.42     19.13 o 
  -5  -9   4      127.87      106.40     16.13 o 
  -4  -9   4       25.01       35.81     15.13 o 
  -3  -9   4        0.07        5.15     14.83 o 
  -2  -9   4      111.93      112.32     14.98 o 
  -1  -9   4      155.11      145.97     14.94 o 
   0  -9   4      194.50      205.21     17.28 o 
   1  -9   4        0.84       -2.48     18.35 o 
   2  -9   4     1031.50     1023.23     42.09 o 
   3  -9   4       17.21       20.48     14.71 o 
   4  -9   4       66.48       70.37     15.42 o 
   5  -9   4       15.23       34.46     13.89 o 
   6  -9   4      219.65      179.27     18.65 o 
   7  -9   4        4.63       35.32     25.96 o 
  -9  -8   4        3.42       21.83     24.10 o 
  -8  -8   4      107.41       93.58     24.89 o 
  -7  -8   4        0.05       13.51     18.75 o 
  -6  -8   4      138.20      134.34     20.81 o 
  -5  -8   4        0.76        8.56     15.05 o 
  -4  -8   4       34.86       42.58     16.39 o 
  -3  -8   4       31.45       25.28     14.50 o 
  -2  -8   4       28.46       37.19     12.96 o 
  -1  -8   4       90.36       91.29     12.61 o 
   0  -8   4      351.12      374.39     13.72 o 
   1  -8   4        3.12       21.13     15.54 o 
   2  -8   4      116.65      123.61     19.73 o 
   3  -8   4      187.97      198.10     14.34 o 
   4  -8   4       57.06       66.81     16.25 o 
   5  -8   4      149.82      142.90     18.26 o 
   6  -8   4        1.78       29.22     17.74 o 
   7  -8   4        1.32        2.18     24.59 o 
  -9  -7   4       10.05       11.56     20.66 o 
  -8  -7   4       37.25       50.71     23.49 o 
  -7  -7   4        1.70       -8.70     20.73 o 
  -6  -7   4      331.95      286.33     18.60 o 
  -5  -7   4      188.53      196.46     16.87 o 
  -4  -7   4        4.72       13.66     15.63 o 
  -3  -7   4        0.87        4.13     13.82 o 
  -2  -7   4      357.68      376.52     13.60 o 
  -1  -7   4        2.89       22.53     11.28 o 
   0  -7   4      451.08      470.01     14.98 o 
   1  -7   4      237.32      229.05     12.56 o 
   2  -7   4      594.75      544.38     23.84 o 
   3  -7   4       25.54       29.43     13.28 o 
   4  -7   4        2.69       11.13     13.64 o 
   5  -7   4      355.07      362.90     17.37 o 
   6  -7   4      157.35      151.19     15.21 o 
   7  -7   4        4.03        8.41     23.12 o 
   8  -7   4      267.95      246.18     24.65 o 
 -10  -6   4        0.67        8.21     26.22 o 
  -9  -6   4       59.90       47.93     22.37 o 
  -8  -6   4      452.95      426.33     20.43 o 
  -7  -6   4      309.12      284.53     21.70 o 
  -6  -6   4       83.76       87.94     19.60 o 
  -5  -6   4      520.15      542.51     20.66 o 
  -4  -6   4      139.10      155.45     14.39 o 
  -3  -6   4     1111.24     1117.24     15.78 o 
  -2  -6   4       43.76       44.41     11.90 o 
  -1  -6   4      149.31      160.76     13.45 o 
   0  -6   4       29.09       23.77     12.86 o 
   1  -6   4        0.01       -0.15     14.19 o 
   2  -6   4     1528.86     1417.39     50.46 o 
   3  -6   4       65.82       98.12     12.97 o 
   4  -6   4       85.74       92.73     16.01 o 
   5  -6   4     1092.19     1034.04     23.04 o 
   6  -6   4       69.09       77.10     17.42 o 
   7  -6   4        0.18       47.68     32.14 o 
   8  -6   4      165.36      113.55     20.92 o 
   9  -6   4        0.22        4.53     22.63 o 
 -10  -5   4        3.77       23.23     24.24 o 
  -9  -5   4      243.92      255.72     20.38 o 
  -8  -5   4      540.71      507.61     21.07 o 
  -7  -5   4      344.19      348.77     20.68 o 
  -6  -5   4       61.67       42.77     16.72 o 
  -5  -5   4      461.53      493.00     20.59 o 
  -4  -5   4        1.08       -2.38     13.65 o 
  -3  -5   4     4135.90     4584.66     68.01 o 
  -2  -5   4        0.46       17.59     13.72 o 
  -1  -5   4        0.05      -11.51     11.51 o 
   0  -5   4        9.72       17.64     11.26 o 
   1  -5   4      685.60      629.63     18.73 o 
   2  -5   4      130.90      138.97     12.69 o 
   3  -5   4      725.22      673.80     27.60 o 
   4  -5   4       14.28       22.67     14.99 o 
   5  -5   4      364.47      362.95     14.50 o 
   6  -5   4      289.56      311.06     16.16 o 
   7  -5   4       37.94       26.10     31.51 o 
   8  -5   4      203.15      163.66     28.00 o 
   9  -5   4       54.40       54.81     21.96 o 
 -10  -4   4        6.37       41.47     31.54 o 
  -9  -4   4      191.89      220.42     22.14 o 
  -8  -4   4      128.86      123.59     20.59 o 
  -7  -4   4      189.02      187.37     19.90 o 
  -6  -4   4       46.43       30.93     16.08 o 
  -5  -4   4      266.61      272.23     16.30 o 
  -4  -4   4     1389.81     1379.91     21.19 o 
  -3  -4   4        4.34       36.30     13.85 o 
  -2  -4   4     5333.93     5987.21     31.10 o 
  -1  -4   4       44.80       36.43     11.74 o 
   0  -4   4        7.21       25.27     11.03 o 
   1  -4   4      364.13      333.50     15.18 o 
   2  -4   4      745.68      729.18     31.83 o 
   3  -4   4     1343.33     1219.46     47.81 o 
   4  -4   4      104.51       92.89     12.74 o 
   5  -4   4     1240.97     1186.59     18.83 o 
   6  -4   4        0.11       12.69     19.98 o 
   7  -4   4      658.58      632.60     20.12 o 
   8  -4   4        2.65        9.32     42.19 o 
   9  -4   4        3.65       21.56     21.17 o 
 -10  -3   4       21.73       13.85     24.04 o 
  -9  -3   4       41.08       66.82     21.66 o 
  -8  -3   4       78.87       76.98     17.83 o 
  -7  -3   4       89.77       73.06     19.23 o 
  -6  -3   4        9.28       14.47     14.97 o 
  -5  -3   4      557.67      540.55     20.50 o 
  -4  -3   4       72.51       63.67     14.87 o 
  -3  -3   4      893.13      754.61     17.96 o 
  -2  -3   4     1665.43     1663.11     35.27 o 
  -1  -3   4        0.01        6.27     13.85 o 
   0  -3   4       30.37       58.09     13.70 o 
   1  -3   4       11.97        8.38     12.75 o 
   2  -3   4      230.72      213.27     14.06 o 
   3  -3   4      876.36      871.64     35.28 o 
   4  -3   4        6.68        6.45     17.29 o 
   5  -3   4      679.18      693.55     18.76 o 
   6  -3   4       32.58       48.67     16.74 o 
   7  -3   4       17.54       30.14     21.58 o 
   8  -3   4       29.61       59.89     33.34 o 
   9  -3   4      485.04      465.72     27.44 o 
  10  -3   4       87.75      123.92     24.17 o 
 -10  -2   4       95.63       83.81     21.06 o 
  -9  -2   4       78.27       77.02     22.06 o 
  -8  -2   4       36.82       51.89     20.04 o 
  -7  -2   4       16.96       27.69     18.69 o 
  -6  -2   4       34.28       27.16     18.00 o 
  -5  -2   4     1431.85     1480.76     31.52 o 
  -4  -2   4      386.53      404.64     18.77 o 
  -3  -2   4     1186.73     1178.98     22.63 o 
  -2  -2   4      115.53      107.36     16.87 o 
  -1  -2   4      527.78      484.44     20.21 o 
   0  -2   4      461.46      522.36     18.54 o 
   1  -2   4      110.72       86.50     18.29 o 
   2  -2   4     6269.78     6293.14     85.43 o 
   3  -2   4      557.41      545.46     29.03 o 
   4  -2   4      919.78      892.68     26.77 o 
   5  -2   4     1274.83     1325.88     21.93 o 
   6  -2   4      299.20      338.36     18.55 o 
   7  -2   4     1290.12     1249.46     21.80 o 
   8  -2   4       68.40       35.54     23.44 o 
   9  -2   4      159.08      175.73     21.50 o 
  10  -2   4       52.03       47.72     23.81 o 
 -10  -1   4       27.75       28.61     20.63 o 
  -9  -1   4       78.29      104.63     22.34 o 
  -8  -1   4      258.68      284.45     23.28 o 
  -7  -1   4      140.50      134.22     16.11 o 
  -6  -1   4      288.22      298.93     15.04 o 
  -5  -1   4      188.86      206.81     13.79 o 
  -4  -1   4     1680.82     1816.01     66.09 o 
  -3  -1   4       66.83       46.01     21.14 o 
  -2  -1   4     9752.23     9908.17     66.10 o 
  -1  -1   4     2679.84     2315.65     55.24 o 
   0  -1   4        4.74       17.01     26.12 o 
   1  -1   4      291.06      263.77     18.59 o 
   2  -1   4      327.73      347.63     19.86 o 
   3  -1   4      438.40      418.26     21.72 o 
   4  -1   4      743.81      930.25     23.23 o 
   5  -1   4      658.09      744.07     20.30 o 
   6  -1   4       70.38       96.46     20.89 o 
   7  -1   4      278.66      291.69     22.43 o 
   8  -1   4       33.42       36.19     28.22 o 
   9  -1   4       94.31      108.89     25.65 o 
  10  -1   4        4.76       15.62     27.01 o 
 -10   0   4        9.07        0.99     18.34 o 
  -9   0   4        0.82       13.20     16.79 o 
  -8   0   4       17.19       26.77     17.42 o 
  -7   0   4     1099.18     1100.39     45.36 o 
  -6   0   4      467.98      455.11     19.57 o 
  -5   0   4     2494.84     2371.38    123.78 o 
  -4   0   4     3920.87     3927.50    222.31 o 
  -3   0   4      344.04      326.57     19.43 o 
  -2   0   4    17734.99    17720.60    445.83 o 
  -1   0   4     1076.59      939.35     33.40 o 
   0   0   4     3634.89     3596.35     47.65 o 
   1   0   4       17.18       15.21     20.18 o 
   2   0   4     2127.06     2100.27     34.15 o 
   3   0   4     2897.62     2842.51    104.21 o 
   4   0   4      131.53      101.83     18.51 o 
   5   0   4       34.52       59.51     17.70 o 
   6   0   4       54.51       75.53     19.12 o 
   7   0   4        0.31       -6.82     19.53 o 
   8   0   4        7.53       35.89     22.73 o 
   9   0   4        0.77       10.17     34.82 o 
  10   0   4       12.47       13.90     19.48 o 
  11   0   4        7.94      -21.11     41.97 o 
 -10   1   4       40.39       33.40     17.70 o 
  -9   1   4       25.23       36.58     17.27 o 
  -8   1   4      116.69      131.30     15.54 o 
  -7   1   4      697.59      674.65     22.23 o 
  -6   1   4      160.07      177.10     17.77 o 
  -5   1   4      113.30      109.81     16.57 o 
  -4   1   4       24.49       28.62     13.76 o 
  -3   1   4        1.90       13.09     19.97 o 
  -2   1   4    12438.38    13668.46    584.98 o 
  -1   1   4      832.34      830.23     21.77 o 
   0   1   4      681.83      715.84     21.25 o 
   1   1   4       55.15       51.53     17.31 o 
   2   1   4     1988.02     2112.45     29.09 o 
   3   1   4      492.27      526.36     20.37 o 
   4   1   4       46.76       50.17     14.80 o 
   5   1   4       49.48       56.73     14.71 o 
   6   1   4        9.70       20.91     16.89 o 
   7   1   4       76.72       85.76     19.86 o 
   8   1   4        0.19        6.69     20.26 o 
   9   1   4       12.65       37.75     22.11 o 
  10   1   4       72.54       78.30     31.78 o 
  11   1   4       31.23       44.12     29.98 o 
 -10   2   4       27.01       12.15     23.58 o 
  -9   2   4        1.03       17.37     20.10 o 
  -8   2   4       36.35       54.86     15.76 o 
  -7   2   4      422.31      437.56     36.44 o 
  -6   2   4       20.45      -17.69     27.59 o 
  -5   2   4       61.55       98.94     16.36 o 
  -4   2   4      110.14      115.62     16.13 o 
  -3   2   4      974.30      914.82     27.61 o 
  -2   2   4     3005.76     3262.21     47.02 o 
  -1   2   4     5105.87     5415.87    144.46 o 
   0   2   4    12032.84    12475.06    328.01 o 
   1   2   4      447.80      418.76     21.49 o 
   2   2   4     7066.07     6684.61     59.20 o 
   3   2   4      185.05      167.92     17.02 o 
   4   2   4     6539.95     6612.66    313.47 o 
   5   2   4      749.15      752.59     32.06 o 
   6   2   4        0.39        6.90     16.60 o 
   7   2   4        0.15        3.51     17.16 o 
   8   2   4        3.42       16.99     19.67 o 
   9   2   4      152.30      167.41     21.92 o 
  10   2   4       43.92       40.24     23.22 o 
  11   2   4        9.80       14.97     24.19 o 
 -10   3   4        3.71       13.19     24.93 o 
  -9   3   4        1.38       16.53     21.60 o 
  -8   3   4       22.02       27.29     20.45 o 
  -7   3   4       87.07       71.24     17.77 o 
  -6   3   4       14.47       24.33     17.07 o 
  -5   3   4       13.61       20.16     17.30 o 
  -4   3   4      265.95      294.75     16.79 o 
  -3   3   4      161.04      171.08     11.92 o 
  -2   3   4      245.70      289.45     13.47 o 
  -1   3   4     1869.14     1979.59     19.93 o 
   0   3   4     1582.90     1528.39     20.73 o 
   1   3   4      287.08      248.46     20.35 o 
   2   3   4       20.01       36.99     16.11 o 
   3   3   4     2031.97     1709.91     43.51 o 
   4   3   4      141.65      194.30     16.44 o 
   5   3   4     3326.61     3566.05    239.63 o 
   6   3   4      381.00      338.83     19.60 o 
   7   3   4       90.09       91.15     15.66 o 
   8   3   4      170.44      193.53     21.83 o 
   9   3   4      144.89      148.59     23.90 o 
  10   3   4        1.60       12.71     22.10 o 
  11   3   4       23.24       16.82     25.62 o 
  -9   4   4       92.71       85.67     23.08 o 
  -8   4   4       99.49      129.33     18.88 o 
  -7   4   4      134.79      184.20     20.79 o 
  -6   4   4      209.49      237.94     19.26 o 
  -5   4   4      138.22      160.75     18.54 o 
  -4   4   4        2.68       14.08     12.04 o 
  -3   4   4     5089.47     4934.13     47.28 o 
  -2   4   4      265.61      209.19     11.32 o 
  -1   4   4     5009.94     4872.37     52.83 o 
   0   4   4      111.15      118.57     12.60 o 
   1   4   4     1850.34     1806.07     33.43 o 
   2   4   4      366.79      406.52     15.24 o 
   3   4   4      376.60      380.68     16.38 o 
   4   4   4      826.46      782.39     20.48 o 
   5   4   4      833.89      892.81     42.32 o 
   6   4   4       59.28       52.30     17.26 o 
   7   4   4        1.09        4.95     17.32 o 
   8   4   4        0.12       10.81     20.06 o 
   9   4   4       17.64       22.71     23.31 o 
  10   4   4       34.89        4.63     23.60 o 
  11   4   4       14.12       18.30     30.28 o 
  -9   5   4       34.17       29.16     20.43 o 
  -8   5   4       14.46       21.19     19.88 o 
  -7   5   4        0.44       13.88     18.56 o 
  -6   5   4        0.11        8.07     16.62 o 
  -5   5   4      119.72      104.77     14.95 o 
  -4   5   4       40.72       47.64     12.79 o 
  -3   5   4     2011.14     1902.93     59.18 o 
  -2   5   4      678.49      696.43     24.90 o 
  -1   5   4     1830.68     1663.20     62.28 o 
   0   5   4     7098.28     7235.93    203.06 o 
   1   5   4      801.32      811.17     24.85 o 
   2   5   4       28.36       46.82     12.28 o 
   3   5   4       16.13       35.65     19.22 o 
   4   5   4      859.97      872.46     21.20 o 
   5   5   4       91.84       75.89     21.12 o 
   6   5   4       14.96       24.90     20.97 o 
   7   5   4      497.10      460.30     20.97 o 
   8   5   4       91.12      102.58     19.47 o 
   9   5   4       31.00       39.74     23.59 o 
  10   5   4        4.24       37.86     25.59 o 
  11   5   4       37.57       46.17     28.58 o 
  -9   6   4        0.17        0.14     25.02 o 
  -8   6   4        2.80       -9.83     21.01 o 
  -7   6   4       54.40       99.58     22.92 o 
  -6   6   4        2.84       27.45     15.81 o 
  -5   6   4       11.77       15.96     12.12 o 
  -4   6   4       26.60       48.89     14.40 o 
  -3   6   4        9.06        1.03     11.47 o 
  -2   6   4       50.54       51.29     13.96 o 
  -1   6   4      322.09      315.32     13.49 o 
   0   6   4     4899.79     4986.85    184.15 o 
   1   6   4      761.06      686.97     30.61 o 
   2   6   4     4183.38     4023.10    122.43 o 
   3   6   4     3356.34     3174.25     51.85 o 
   4   6   4        0.52       22.89     20.96 o 
   5   6   4        0.66       15.56     14.88 o 
   6   6   4        7.58       21.58     21.76 o 
   7   6   4      134.88      117.04     26.70 o 
   8   6   4        5.87       22.85     23.75 o 
   9   6   4        5.32       22.20     23.25 o 
  10   6   4        2.62        5.29     24.65 o 
  -8   7   4        0.61      -11.44     21.22 o 
  -7   7   4       50.24       88.55     21.62 o 
  -6   7   4       41.28       41.55     15.12 o 
  -5   7   4        0.24        2.20     12.67 o 
  -4   7   4       33.21       14.43     14.93 o 
  -3   7   4        0.09        9.95     11.69 o 
  -2   7   4      170.14      192.07     14.92 o 
  -1   7   4      320.17      294.46     12.57 o 
   0   7   4      608.48      619.05     18.86 o 
   1   7   4      335.54      348.78     20.37 o 
   2   7   4     4031.38     3945.02    104.31 o 
   3   7   4     1946.56     1864.00     42.08 o 
   4   7   4      697.37      650.48     20.57 o 
   5   7   4       87.38       70.89     22.66 o 
   6   7   4      428.11      425.88     24.31 o 
   7   7   4       47.35       54.22     23.28 o 
   8   7   4      115.49      132.87     24.91 o 
   9   7   4       22.00       15.29     26.21 o 
  10   7   4        4.26      -38.49     41.08 o 
  -7   8   4        0.03       28.89     28.96 o 
  -6   8   4       55.10       53.01     18.05 o 
  -5   8   4        8.27       13.93     16.16 o 
  -4   8   4       13.90       20.11     12.53 o 
  -3   8   4      176.52      143.88     15.24 o 
  -2   8   4      163.68      189.24     13.40 o 
  -1   8   4       45.71       46.91     11.34 o 
   0   8   4      217.41      211.30     14.33 o 
   1   8   4       32.08       21.50     13.11 o 
   2   8   4     1173.40     1193.49     33.97 o 
   3   8   4       73.74       61.39     16.78 o 
   4   8   4      414.67      443.89     17.21 o 
   5   8   4      694.52      658.62     26.89 o 
   6   8   4       83.04      118.64     23.95 o 
   7   8   4       72.19       75.45     19.95 o 
   8   8   4       60.94       79.34     25.82 o 
   9   8   4       60.03       38.08     22.05 o 
  10   8   4        0.07       59.73     42.72 o 
  -7   9   4        1.12       -8.65     24.15 o 
  -6   9   4       79.70       55.21     16.38 o 
  -5   9   4      165.63      143.39     15.55 o 
  -4   9   4        2.70       -0.31     13.27 o 
  -3   9   4        0.29        3.46     17.21 o 
  -2   9   4       22.21       49.56     13.53 o 
  -1   9   4        3.38       24.87     11.42 o 
   0   9   4      391.22      403.09     17.02 o 
   1   9   4        7.42       28.34     16.45 o 
   2   9   4      108.25      130.46     15.27 o 
   3   9   4      413.28      446.86     15.78 o 
   4   9   4      631.24      652.09     20.24 o 
   5   9   4      880.49      837.63     24.38 o 
   6   9   4      155.68      166.15     29.77 o 
   7   9   4        0.50       15.00     20.41 o 
   8   9   4       21.32       41.82     21.40 o 
   9   9   4       19.07       24.29     20.11 o 
  -6  10   4        3.49       10.92     17.45 o 
  -5  10   4       28.81       21.22     18.23 o 
  -4  10   4      210.80      196.99     16.11 o 
  -3  10   4      132.04      123.30     14.96 o 
  -2  10   4       20.42       31.93     16.11 o 
  -1  10   4       10.35       34.27     14.19 o 
   0  10   4       32.79       42.02     11.91 o 
   1  10   4      117.54      125.55     16.08 o 
   2  10   4       62.43       54.59     13.28 o 
   3  10   4       15.21       12.85     19.51 o 
   4  10   4     3370.40     3319.32     56.56 o 
   5  10   4        0.39        9.10     16.20 o 
   6  10   4      980.92      934.45     29.77 o 
   7  10   4      172.32      166.38     51.10 o 
   8  10   4       16.68       86.56     28.38 o 
   9  10   4      251.76      187.67     30.39 o 
  -5  11   4        6.04       21.04     17.52 o 
  -4  11   4       14.95       27.54     16.83 o 
  -3  11   4        0.51        1.75     17.76 o 
  -2  11   4      112.83      126.83     17.08 o 
  -1  11   4       52.54       64.11     14.69 o 
   0  11   4       69.84       90.08     13.72 o 
   1  11   4        0.27       -6.91     13.58 o 
   2  11   4      384.11      458.27     17.82 o 
   3  11   4      106.04      102.77     15.79 o 
   4  11   4        2.20       12.58     16.46 o 
   5  11   4        0.00       21.56     17.73 o 
   6  11   4      108.44       84.40     30.56 o 
   7  11   4        2.56       12.50     28.26 o 
   8  11   4        7.11        7.14     29.88 o 
  -4  12   4        5.25        8.61     17.85 o 
  -3  12   4       11.96       18.24     15.70 o 
  -2  12   4       34.43       38.44     16.43 o 
  -1  12   4        7.14       19.41     18.06 o 
   0  12   4      721.54      660.73     20.68 o 
   1  12   4        7.33       16.15     13.48 o 
   2  12   4       59.65       58.25     16.27 o 
   3  12   4      253.70      258.15     16.98 o 
   4  12   4       62.45       65.06     20.71 o 
   5  12   4      246.53      215.33     19.82 o 
   6  12   4      150.09      125.89     31.76 o 
   7  12   4       16.04       49.49     24.81 o 
  -2  13   4        4.99       15.92     17.76 o 
  -1  13   4        0.83        6.48     15.58 o 
   0  13   4       52.39       75.96     19.27 o 
   1  13   4        8.56       11.35     17.11 o 
   2  13   4       69.20       87.93     19.71 o 
   3  13   4       15.54       17.91     16.13 o 
   4  13   4        0.09       12.29     20.90 o 
   5  13   4       55.98       53.32     18.58 o 
   6  13   4        7.01       22.43     22.52 o 
   0  14   4       10.35       13.75     28.94 o 
   1  14   4        0.69       61.20     18.26 o 
   2  14   4        7.10       -7.51     20.60 o 
   3  14   4       32.03       68.84     27.23 o 
   4  14   4        7.65       45.41     20.96 o 
  -2 -13   5        5.67        2.91     17.80 o 
  -1 -13   5        1.06       32.36     25.02 o 
   0 -13   5       46.59       52.92     19.54 o 
  -5 -12   5        0.33       38.85     19.68 o 
  -4 -12   5        4.72       27.47     18.44 o 
  -3 -12   5       12.55       14.47     16.96 o 
  -2 -12   5       15.74       11.23     16.40 o 
  -1 -12   5      106.90      136.33     19.83 o 
   0 -12   5       79.69       73.30     19.98 o 
   1 -12   5       10.15       35.05     25.90 o 
   2 -12   5       11.09       13.82     18.08 o 
   3 -12   5      238.09      225.50     19.56 o 
  -6 -11   5        1.61       22.67     21.35 o 
  -5 -11   5       86.29       96.42     16.40 o 
  -4 -11   5      101.81      113.35     17.38 o 
  -3 -11   5        4.71       13.46     15.62 o 
  -2 -11   5       20.28       43.10     18.81 o 
  -1 -11   5        0.63       22.29     18.94 o 
   0 -11   5        5.65        0.91     14.01 o 
   1 -11   5       13.53        6.96     15.05 o 
   2 -11   5       17.07       48.58     19.18 o 
   3 -11   5       61.04       72.15     15.85 o 
   4 -11   5        1.01       36.16     17.85 o 
  -7 -10   5        7.24       13.00     24.36 o 
  -6 -10   5       45.31       52.07     19.92 o 
  -5 -10   5        1.39        8.26     15.42 o 
  -4 -10   5      277.11      218.69     18.60 o 
  -3 -10   5      513.14      491.40     19.22 o 
  -2 -10   5      202.64      212.04     16.24 o 
  -1 -10   5     1437.58     1339.37     35.83 o 
   0 -10   5      707.47      659.68     36.36 o 
   1 -10   5      208.17      217.70     14.88 o 
   2 -10   5        1.11       12.57     16.24 o 
   3 -10   5        1.71        2.36     15.10 o 
   4 -10   5       66.21       62.99     16.34 o 
   5 -10   5       64.33       79.51     20.24 o 
  -8  -9   5        9.00       15.83     25.64 o 
  -7  -9   5       13.02       50.50     24.60 o 
  -6  -9   5      130.39      143.67     22.30 o 
  -5  -9   5        0.27        4.90     17.54 o 
  -4  -9   5       16.00       26.34     14.18 o 
  -3  -9   5        2.07        6.75     14.98 o 
  -2  -9   5        2.33       -2.52     14.79 o 
  -1  -9   5       14.90        8.63     14.72 o 
   0  -9   5      254.70      254.62     13.82 o 
   1  -9   5      396.69      408.56     17.35 o 
   2  -9   5      109.43      131.44     25.86 o 
   3  -9   5      134.42      116.33     15.17 o 
   4  -9   5        6.05       14.71     13.63 o 
   5  -9   5      129.24      122.34     15.78 o 
   6  -9   5       34.08       31.99     18.33 o 
  -9  -8   5       15.40       28.21     24.92 o 
  -8  -8   5        3.94        8.18     20.06 o 
  -7  -8   5        7.33       11.32     21.99 o 
  -6  -8   5        0.64        3.90     21.22 o 
  -5  -8   5        7.07       15.40     17.02 o 
  -4  -8   5        4.43       14.40     14.69 o 
  -3  -8   5        0.92       20.20     12.29 o 
  -2  -8   5       16.21       17.22     12.69 o 
  -1  -8   5        3.80       10.94     13.99 o 
   0  -8   5        0.24       11.73     15.79 o 
   1  -8   5      439.99      469.20     31.49 o 
   2  -8   5      453.15      426.38     19.49 o 
   3  -8   5       21.67       54.05     21.49 o 
   4  -8   5      769.26      757.49     20.51 o 
   5  -8   5      247.29      218.50     17.28 o 
   6  -8   5      732.62      668.61     22.32 o 
   7  -8   5       31.04        8.03     17.79 o 
  -9  -7   5       22.87       22.24     20.38 o 
  -8  -7   5       10.12       -0.08     20.27 o 
  -7  -7   5       20.78       24.14     23.04 o 
  -6  -7   5      300.30      319.47     19.00 o 
  -5  -7   5      123.06      165.18     19.76 o 
  -4  -7   5       68.39       64.11     17.68 o 
  -3  -7   5        3.55       13.53     11.89 o 
  -2  -7   5      572.09      551.86     15.32 o 
  -1  -7   5       52.17       57.00     13.65 o 
   0  -7   5        0.42        8.68     11.82 o 
   1  -7   5        7.77       19.85     11.99 o 
   2  -7   5      811.15      782.06     38.15 o 
   3  -7   5      151.59      199.20     21.17 o 
   4  -7   5       28.08       20.43     17.00 o 
   5  -7   5      265.67      243.39     19.54 o 
   6  -7   5        8.53      -14.55     19.98 o 
   7  -7   5       22.28       60.99     18.95 o 
   8  -7   5        0.51       26.85     26.36 o 
  -9  -6   5      197.25      187.51     23.47 o 
  -8  -6   5      217.03      211.42     20.49 o 
  -7  -6   5       11.67       25.21     17.59 o 
  -6  -6   5        8.10       -6.71     20.06 o 
  -5  -6   5      912.18      921.38     21.91 o 
  -4  -6   5      189.22      207.02     14.82 o 
  -3  -6   5     1113.11     1123.31     17.62 o 
  -2  -6   5      194.13      196.73     12.78 o 
  -1  -6   5      256.82      217.69     12.74 o 
   0  -6   5      307.07      296.94     15.01 o 
   1  -6   5       42.28       27.97     12.68 o 
   2  -6   5        0.60       15.36     12.97 o 
   3  -6   5       12.14        9.20     14.34 o 
   4  -6   5        0.84       -3.11     13.55 o 
   5  -6   5     1380.84     1292.50     32.95 o 
   6  -6   5      161.98      147.69     15.60 o 
   7  -6   5       34.70       37.45     22.66 o 
   8  -6   5        5.75       45.92     24.84 o 
 -10  -5   5       57.94       67.65     24.87 o 
  -9  -5   5       54.07       51.37     19.91 o 
  -8  -5   5      314.87      319.13     19.77 o 
  -7  -5   5       16.03       31.71     20.10 o 
  -6  -5   5      821.19      785.37     22.04 o 
  -5  -5   5       88.04      101.73     18.67 o 
  -4  -5   5        0.05        3.69     18.19 o 
  -3  -5   5      925.64     1054.86     18.58 o 
  -2  -5   5       92.29      102.16     14.06 o 
  -1  -5   5       34.70       14.13     12.49 o 
   0  -5   5      127.58       85.03     12.89 o 
   1  -5   5      704.29      713.26     15.00 o 
   2  -5   5       70.24       64.43     11.65 o 
   3  -5   5     1144.16     1133.27     45.32 o 
   4  -5   5     1397.11     1355.08     24.10 o 
   5  -5   5      202.00      221.84     18.62 o 
   6  -5   5      257.80      238.74     19.47 o 
   7  -5   5       35.64       61.77     26.89 o 
   8  -5   5        0.34       28.79     19.74 o 
   9  -5   5      149.56      149.62     21.92 o 
 -10  -4   5        9.29       13.47     21.35 o 
  -9  -4   5      147.79      166.79     22.52 o 
  -8  -4   5       37.95       79.86     18.14 o 
  -7  -4   5        0.34        7.79     16.69 o 
  -6  -4   5        1.84       17.84     32.20 o 
  -5  -4   5       73.16       84.75     18.13 o 
  -4  -4   5        9.28       31.07     17.30 o 
  -3  -4   5      139.69      104.57     17.93 o 
  -2  -4   5      404.73      515.92     14.66 o 
  -1  -4   5     1277.55     1538.61     17.22 o 
   0  -4   5      214.21      192.53     13.85 o 
   1  -4   5     1563.70     1580.95     23.45 o 
   2  -4   5        0.12        5.51     12.18 o 
   3  -4   5     2175.60     2304.11    143.69 o 
   4  -4   5      337.27      327.14     15.73 o 
   5  -4   5        2.59       -1.49     23.48 o 
   6  -4   5      998.85      954.26     23.70 o 
   7  -4   5      224.63      221.64     18.12 o 
   8  -4   5       93.23       71.29     19.37 o 
   9  -4   5      317.35      273.32     26.61 o 
 -10  -3   5        0.84       24.10     24.03 o 
  -9  -3   5      495.84      455.45     23.41 o 
  -8  -3   5      108.88      126.30     20.55 o 
  -7  -3   5      746.23      735.52     28.55 o 
  -6  -3   5        1.50        6.44     14.06 o 
  -5  -3   5      770.83      747.48     17.09 o 
  -4  -3   5      168.43      138.12     17.84 o 
  -3  -3   5      881.56      883.57     19.15 o 
  -2  -3   5      211.20      272.28     17.04 o 
  -1  -3   5      986.78     1049.04     20.03 o 
   0  -3   5      148.97      150.29     13.65 o 
   1  -3   5       88.52       80.03     13.25 o 
   2  -3   5       15.99       36.06     16.00 o 
   3  -3   5      799.03      790.97     48.85 o 
   4  -3   5      382.02      430.07     16.81 o 
   5  -3   5      402.18      423.97     20.86 o 
   6  -3   5      167.91      171.43     17.66 o 
   7  -3   5      123.53      114.83     18.37 o 
   8  -3   5      536.54      513.54     54.48 o 
   9  -3   5       55.25       62.29     23.07 o 
  10  -3   5      231.79      269.75     31.76 o 
 -10  -2   5       20.99       32.34     23.77 o 
  -9  -2   5       13.37       19.23     18.98 o 
  -8  -2   5      157.79      183.93     20.72 o 
  -7  -2   5       62.58       79.59     16.64 o 
  -6  -2   5        0.13        6.99     15.41 o 
  -5  -2   5        0.07        3.80     15.22 o 
  -4  -2   5       92.06      113.42     17.57 o 
  -3  -2   5     2438.09     2264.33     25.02 o 
  -2  -2   5     1850.77     1829.63     24.89 o 
  -1  -2   5      113.22      100.74     16.83 o 
   0  -2   5       21.02       26.44     16.80 o 
   1  -2   5     5093.16     5118.36    162.89 o 
   2  -2   5      322.20      329.89     14.39 o 
   3  -2   5      705.82      806.88     32.01 o 
   4  -2   5      244.54      316.01     16.89 o 
   5  -2   5       96.52       98.55     16.20 o 
   6  -2   5       50.54       69.08     16.82 o 
   7  -2   5      236.51      252.54     18.24 o 
   8  -2   5        4.11       24.43     18.16 o 
   9  -2   5        2.46       19.85     20.11 o 
  10  -2   5       86.83      139.20     28.33 o 
 -10  -1   5       17.95       67.65     20.13 o 
  -9  -1   5       10.20       -2.25     18.74 o 
  -8  -1   5       93.44      135.24     20.17 o 
  -7  -1   5     1644.70     1599.34     30.13 o 
  -6  -1   5        0.18        8.76     17.45 o 
  -5  -1   5      843.11      843.53     43.98 o 
  -4  -1   5       92.92       96.95     13.38 o 
  -3  -1   5     1669.32     1707.02     29.45 o 
  -2  -1   5       17.44        6.02     22.86 o 
  -1  -1   5     5340.53     4828.42    214.19 o 
   0  -1   5      143.94      129.98     25.74 o 
   1  -1   5    11944.75    11213.42    131.78 o 
   2  -1   5      255.12      247.63     18.05 o 
   3  -1   5      527.26      465.33     18.29 o 
   4  -1   5     1890.60     1892.30     55.93 o 
   5  -1   5        5.35       22.86     19.59 o 
   6  -1   5      103.85      109.57     17.05 o 
   7  -1   5        0.79        3.43     17.53 o 
   8  -1   5       29.46       44.13     18.76 o 
   9  -1   5       55.65       38.27     21.01 o 
  10  -1   5      132.14      126.78     23.26 o 
 -10   0   5       37.94       49.11     20.85 o 
  -9   0   5       45.92       45.51     19.21 o 
  -8   0   5      482.43      468.51     19.05 o 
  -7   0   5        9.04       13.13     15.91 o 
  -6   0   5      114.54      108.55     15.60 o 
  -5   0   5      354.03      375.57     21.74 o 
  -4   0   5      277.71      261.79     26.77 o 
  -3   0   5        0.20       -4.30     20.73 o 
  -2   0   5     5086.58     4606.10    158.29 o 
  -1   0   5    10109.66    10280.59    149.31 o 
   0   0   5      434.19      406.73     24.96 o 
   1   0   5     2516.14     2670.33     47.50 o 
   2   0   5      252.55      235.64     19.67 o 
   3   0   5      122.25      131.11     14.45 o 
   4   0   5     1748.47     1803.51     53.71 o 
   5   0   5      234.13      230.43     20.22 o 
   6   0   5      207.96      193.02     29.14 o 
   7   0   5     1181.51     1200.93     21.18 o 
   8   0   5      121.11      120.19     19.70 o 
   9   0   5      641.32      579.43     26.88 o 
  10   0   5      286.21      302.13     38.11 o 
  11   0   5       59.91       69.73     29.53 o 
 -10   1   5       60.89       60.17     22.27 o 
  -9   1   5       66.69       67.48     17.25 o 
  -8   1   5       82.22       94.91     16.47 o 
  -7   1   5        3.40        5.86     14.12 o 
  -6   1   5      261.12      264.45     15.71 o 
  -5   1   5      783.07      767.39     41.65 o 
  -4   1   5      419.07      454.18     18.56 o 
  -3   1   5      229.24      263.03     33.62 o 
  -2   1   5      385.39      270.01     17.19 o 
  -1   1   5     1406.52     1266.45     25.72 o 
   0   1   5      180.01      156.47     14.94 o 
   1   1   5     1378.02     1417.03     29.00 o 
   2   1   5        0.90        0.85     13.57 o 
   3   1   5      895.45      814.05     19.79 o 
   4   1   5       18.96       29.62     15.83 o 
   5   1   5       35.58       39.85     14.90 o 
   6   1   5      134.02      151.63     18.14 o 
   7   1   5       35.06       37.90     19.17 o 
   8   1   5        0.53        2.94     20.15 o 
   9   1   5      104.53      110.06     21.92 o 
  10   1   5      111.75      174.20     27.06 o 
  11   1   5        0.00       18.88     29.21 o 
 -10   2   5        0.00       -9.99     19.37 o 
  -9   2   5       13.93       31.08     17.41 o 
  -8   2   5       20.99       29.02     15.66 o 
  -7   2   5      117.93      105.53     16.06 o 
  -6   2   5       15.29       23.92     13.62 o 
  -5   2   5        1.74        2.22     15.98 o 
  -4   2   5     3775.12     3768.46     33.20 o 
  -3   2   5     5707.44     5936.88     42.26 o 
  -2   2   5      176.38      174.87     17.62 o 
  -1   2   5      533.88      565.84     17.89 o 
   0   2   5      124.90      115.16     16.41 o 
   1   2   5       13.63       24.85     14.82 o 
   2   2   5      388.74      365.13     18.65 o 
   3   2   5      617.65      601.67     19.42 o 
   4   2   5     1727.87     1873.03     78.29 o 
   5   2   5      347.69      346.67     17.49 o 
   6   2   5       36.49       47.50     15.76 o 
   7   2   5        0.11       -1.10     17.07 o 
   8   2   5      415.45      404.70     22.70 o 
   9   2   5        3.13        9.55     19.95 o 
  10   2   5        8.86       22.20     23.04 o 
  11   2   5        4.66       17.91     25.17 o 
 -10   3   5       22.99       34.93     24.39 o 
  -9   3   5        0.01       -0.20     16.82 o 
  -8   3   5       35.56       58.59     16.43 o 
  -7   3   5       39.28       59.76     23.08 o 
  -6   3   5     1092.85     1107.79     27.42 o 
  -5   3   5      299.19      302.91     13.58 o 
  -4   3   5      341.70      318.77     15.26 o 
  -3   3   5      509.32      539.43     16.49 o 
  -2   3   5     1133.18     1132.11     15.72 o 
  -1   3   5      380.86      520.37     15.66 o 
   0   3   5     1183.96     1197.90     23.97 o 
   1   3   5     4794.70     4748.37     75.09 o 
   2   3   5      270.64      270.48     18.47 o 
   3   3   5      641.19      808.35     25.68 o 
   4   3   5     1418.06     1297.99     36.27 o 
   5   3   5       26.77       43.61     14.21 o 
   6   3   5       44.65       42.87     16.35 o 
   7   3   5       17.56       20.84     18.87 o 
   8   3   5        2.86       10.00     19.66 o 
   9   3   5      133.15      149.92     22.27 o 
  10   3   5        0.97       -4.17     22.27 o 
  11   3   5       12.33        8.30     25.47 o 
  -9   4   5        7.99       13.19     20.05 o 
  -8   4   5       62.93       80.72     22.98 o 
  -7   4   5       41.79       74.77     17.00 o 
  -6   4   5       69.26       89.40     15.57 o 
  -5   4   5       13.60       23.56     14.32 o 
  -4   4   5     4107.30     4136.02     64.93 o 
  -3   4   5     1826.57     1741.75     28.19 o 
  -2   4   5     5387.89     5055.96     53.97 o 
  -1   4   5      215.98      264.52     14.64 o 
   0   4   5     1216.74     1138.46     36.02 o 
   1   4   5      260.83      196.67     15.33 o 
   2   4   5     1026.81     1013.63     26.69 o 
   3   4   5     3188.41     3462.78     78.37 o 
   4   4   5      674.44      705.97     19.74 o 
   5   4   5     4318.59     4266.00    122.86 o 
   6   4   5      381.40      354.26     18.50 o 
   7   4   5       19.86       31.93     17.20 o 
   8   4   5      200.94      194.48     18.20 o 
   9   4   5       19.53       31.29     21.62 o 
  10   4   5        0.01        3.00     25.58 o 
  11   4   5        9.45       38.25     26.09 o 
  -9   5   5       34.43       33.85     27.78 o 
  -8   5   5       20.16       12.92     19.20 o 
  -7   5   5        0.60       11.26     18.57 o 
  -6   5   5      160.51      121.30     18.71 o 
  -5   5   5      118.45      106.03     15.29 o 
  -4   5   5        5.45       18.79     12.88 o 
  -3   5   5     4090.46     3888.83     99.55 o 
  -2   5   5     2136.25     1916.03     18.25 o 
  -1   5   5      111.00      133.13     10.67 o 
   0   5   5     1974.89     1794.25     63.08 o 
   1   5   5     3482.37     3646.36    138.26 o 
   2   5   5      227.06      198.73     16.98 o 
   3   5   5      316.30      268.01     18.72 o 
   4   5   5     1211.99     1229.75     35.99 o 
   5   5   5     1810.82     1858.41     68.23 o 
   6   5   5      173.44      138.56     21.58 o 
   7   5   5        0.38       14.50     19.68 o 
   8   5   5        0.62       -2.13     19.08 o 
   9   5   5        3.31       16.99     25.70 o 
  10   5   5      104.96       87.42     26.62 o 
  11   5   5       50.53       33.22     28.65 o 
  -8   6   5        8.60       24.26     18.25 o 
  -7   6   5        5.58       29.76     21.07 o 
  -6   6   5       19.46       43.62     16.21 o 
  -5   6   5       92.74      101.43     17.81 o 
  -4   6   5       32.91       18.85     11.82 o 
  -3   6   5     1474.59     1553.71     27.86 o 
  -2   6   5     1793.29     1681.52     43.84 o 
  -1   6   5     1303.69     1286.32     26.37 o 
   0   6   5      292.02      302.20     14.73 o 
   1   6   5     4443.73     4416.09    160.28 o 
   2   6   5       78.75       79.97     15.40 o 
   3   6   5        3.25       17.99     15.83 o 
   4   6   5     1475.23     1439.21     40.70 o 
   5   6   5      248.80      265.73     16.02 o 
   6   6   5      521.54      468.31     19.81 o 
   7   6   5        0.23      -12.89     22.70 o 
   8   6   5        4.96       12.77     23.42 o 
   9   6   5       44.57       52.86     26.45 o 
  10   6   5        2.12       -3.03     39.37 o 
  -8   7   5      110.57       95.99     18.82 o 
  -7   7   5       60.12       72.91     16.61 o 
  -6   7   5        2.19        4.13     20.33 o 
  -5   7   5       15.37       36.50     13.87 o 
  -4   7   5        0.02       13.75     15.16 o 
  -3   7   5      229.96      257.04     13.40 o 
  -2   7   5      675.30      681.65     16.04 o 
  -1   7   5       59.47       71.23     10.78 o 
   0   7   5      357.11      342.82     13.74 o 
   1   7   5     1402.91     1338.60     43.62 o 
   2   7   5     1137.24     1135.67     28.03 o 
   3   7   5      809.39      801.92     24.85 o 
   4   7   5      434.04      409.20     17.11 o 
   5   7   5        2.50       19.53     22.01 o 
   6   7   5     1039.01     1056.40     75.24 o 
   7   7   5       16.73       26.90     22.92 o 
   8   7   5       51.26       39.82     20.26 o 
   9   7   5       14.79       68.99     36.69 o 
  10   7   5        7.00       23.26     29.33 o 
  -7   8   5        3.20       58.33     30.98 o 
  -6   8   5       33.21       30.54     19.81 o 
  -5   8   5       51.30       35.21     13.33 o 
  -4   8   5       57.87       77.23     13.85 o 
  -3   8   5        5.91        8.91     14.69 o 
  -2   8   5      746.62      762.54     36.78 o 
  -1   8   5       81.82       80.77     12.29 o 
   0   8   5       15.35       29.86     11.56 o 
   1   8   5       15.47       24.72     14.76 o 
   2   8   5      249.27      257.47     14.33 o 
   3   8   5        6.13       -3.21     14.47 o 
   4   8   5      216.37      224.91     19.49 o 
   5   8   5      611.27      635.07     21.23 o 
   6   8   5     1336.90     1294.96     47.24 o 
   7   8   5      116.67      106.94     24.60 o 
   8   8   5       69.03       65.70     18.18 o 
   9   8   5        1.40       26.33     26.90 o 
  10   8   5       13.82       17.18     31.70 o 
  -7   9   5        0.01      -19.90     19.90 o 
  -6   9   5        0.22       18.11     19.90 o 
  -5   9   5        0.00        6.00     17.06 o 
  -4   9   5        2.59       -2.62     16.22 o 
  -3   9   5        8.31       43.54     21.48 o 
  -2   9   5      322.02      318.47     16.13 o 
  -1   9   5      814.78      749.53     34.21 o 
   0   9   5      351.69      334.41     14.81 o 
   1   9   5      140.51      167.58     13.74 o 
   2   9   5      203.25      208.80     12.92 o 
   3   9   5      380.53      377.44     15.18 o 
   4   9   5     1128.32     1113.03     21.97 o 
   5   9   5      246.94      223.94     18.03 o 
   6   9   5       24.66       35.07     25.07 o 
   7   9   5        6.47       -0.20     28.38 o 
   8   9   5        2.18       29.93     26.50 o 
   9   9   5        4.39       29.76     31.32 o 
  -6  10   5        0.75       14.50     17.91 o 
  -5  10   5      137.71      115.30     15.33 o 
  -4  10   5        3.01       -9.64     19.75 o 
  -3  10   5       27.42       26.43     17.72 o 
  -2  10   5       16.83       28.50     15.99 o 
  -1  10   5     1076.06     1026.75     33.24 o 
   0  10   5        6.35       15.88     12.81 o 
   1  10   5      658.96      633.28     28.11 o 
   2  10   5     1301.28     1190.08     71.75 o 
   3  10   5      508.40      451.27     15.96 o 
   4  10   5     1581.19     1634.23     28.77 o 
   5  10   5      285.46      344.81     32.92 o 
   6  10   5      341.66      288.89     26.77 o 
   7  10   5       16.29       47.25     26.22 o 
   8  10   5        4.98       -3.30     28.04 o 
   9  10   5        0.24       44.54     33.21 o 
  -5  11   5       65.01       63.80     17.81 o 
  -4  11   5        2.15       -3.36     16.61 o 
  -3  11   5        0.48       14.36     16.09 o 
  -2  11   5        9.60       18.96     15.07 o 
  -1  11   5       27.17       24.35     14.43 o 
   0  11   5        0.14       10.58     16.59 o 
   1  11   5        0.18        5.25     16.63 o 
   2  11   5       90.68       58.38     15.27 o 
   3  11   5      295.32      268.66     16.27 o 
   4  11   5       80.12       72.04     16.82 o 
   5  11   5        4.53       15.13     21.95 o 
   6  11   5      140.02      148.18     43.17 o 
   7  11   5      261.53      262.42     53.50 o 
   8  11   5        9.17       -7.26     24.95 o 
  -4  12   5        1.65        7.57     16.41 o 
  -3  12   5        3.69        8.71     19.09 o 
  -2  12   5       38.25       39.05     18.27 o 
  -1  12   5        1.59       -8.83     21.08 o 
   0  12   5      166.02      180.32     16.26 o 
   1  12   5       37.28       65.82     16.10 o 
   2  12   5       50.11       60.26     16.25 o 
   3  12   5      302.17      275.14     18.94 o 
   4  12   5      656.21      552.52     21.20 o 
   5  12   5        5.67       -5.61     22.82 o 
   6  12   5        3.28       10.72     29.41 o 
   7  12   5       25.00      -21.45     21.45 o 
  -2  13   5        7.88        9.14     15.25 o 
  -1  13   5       55.47       63.98     15.72 o 
   0  13   5      112.69      113.76     23.64 o 
   1  13   5        0.01        6.09     15.58 o 
   2  13   5       88.99      111.44     19.36 o 
   3  13   5       66.26       69.40     20.43 o 
   4  13   5      138.48      136.86     19.38 o 
   5  13   5       19.29       11.00     18.99 o 
   6  13   5       15.80        7.32     22.63 o 
   0  14   5       18.26       29.44     15.61 o 
   1  14   5        7.00       43.67     18.40 o 
   2  14   5        5.62       15.88     20.40 o 
   3  14   5       21.16        7.90     17.73 o 
   4  14   5       77.85      107.26     19.91 o 
  -5 -12   6        4.88      -15.28     25.28 o 
  -4 -12   6       70.68       80.57     21.50 o 
  -3 -12   6      312.11      287.35     19.51 o 
  -2 -12   6       79.44       67.06     16.90 o 
  -1 -12   6      149.01      177.17     18.28 o 
   0 -12   6       28.10       23.35     16.65 o 
   1 -12   6      157.40      177.96     25.97 o 
   2 -12   6       63.82       72.91     18.72 o 
  -6 -11   6        0.27      -12.28     25.33 o 
  -5 -11   6      104.75       97.53     23.70 o 
  -4 -11   6        0.24       20.59     17.61 o 
  -3 -11   6       26.11       10.95     19.50 o 
  -2 -11   6        5.69        9.59     16.32 o 
  -1 -11   6       86.00       80.19     18.67 o 
   0 -11   6      210.53      186.08     15.87 o 
   1 -11   6        3.94       21.07     16.84 o 
   2 -11   6       16.90       41.88     14.40 o 
   3 -11   6       45.64       63.16     19.83 o 
   4 -11   6      325.92      268.25     19.05 o 
  -7 -10   6        8.95       34.93     21.31 o 
  -6 -10   6        0.16        0.81     23.28 o 
  -5 -10   6      106.91      136.27     22.31 o 
  -4 -10   6      119.42      136.97     18.78 o 
  -3 -10   6      116.47      125.44     18.48 o 
  -2 -10   6      451.66      433.40     24.90 o 
  -1 -10   6      291.89      287.71     15.02 o 
   0 -10   6      132.30      137.25     23.93 o 
   1 -10   6      173.76      208.38     17.82 o 
   2 -10   6     1382.12     1435.14     64.90 o 
   3 -10   6        0.04        7.13     16.36 o 
   4 -10   6       83.86       80.30     16.64 o 
   5 -10   6       27.36        8.13     21.18 o 
  -8  -9   6       15.56       14.98     25.18 o 
  -7  -9   6        6.65       10.90     20.84 o 
  -6  -9   6       18.79       27.05     22.03 o 
  -5  -9   6        0.61       -1.82     17.85 o 
  -4  -9   6        1.94       -3.13     15.78 o 
  -3  -9   6      864.03      803.31     20.14 o 
  -2  -9   6       18.48       35.48     15.07 o 
  -1  -9   6      286.80      289.78     17.84 o 
   0  -9   6       26.50       40.74     13.43 o 
   1  -9   6      316.17      334.79     26.28 o 
   2  -9   6      141.19      146.34     15.10 o 
   3  -9   6       48.72       63.59     15.39 o 
   4  -9   6       67.94       84.06     15.72 o 
   5  -9   6      373.06      324.74     16.65 o 
   6  -9   6       58.51       37.69     29.83 o 
  -8  -8   6        9.85       56.55     25.28 o 
  -7  -8   6       37.62       52.77     19.61 o 
  -6  -8   6        0.55       -2.42     21.04 o 
  -5  -8   6      192.99      167.32     20.84 o 
  -4  -8   6       76.65       80.93     15.14 o 
  -3  -8   6        8.65       15.93     12.29 o 
  -2  -8   6        3.68       23.79     14.01 o 
  -1  -8   6      224.64      208.82     14.82 o 
   0  -8   6      706.26      708.56     21.98 o 
   1  -8   6      467.73      437.77     15.25 o 
   2  -8   6      230.67      259.12     14.85 o 
   3  -8   6      998.24      933.70     31.42 o 
   4  -8   6      158.48      161.23     13.69 o 
   5  -8   6      285.20      263.97     17.27 o 
   6  -8   6        9.34       13.76     15.50 o 
   7  -8   6        5.61      -10.85     43.20 o 
  -9  -7   6       26.89       43.36     25.30 o 
  -8  -7   6       61.97       69.95     22.93 o 
  -7  -7   6        0.88      -10.55     21.20 o 
  -6  -7   6       47.19       47.91     20.61 o 
  -5  -7   6       12.47       30.95     19.09 o 
  -4  -7   6      119.66      183.29     19.03 o 
  -3  -7   6       12.47       17.28     12.59 o 
  -2  -7   6       82.79       91.02     13.02 o 
  -1  -7   6       35.83       40.18     15.48 o 
   0  -7   6        0.26        1.40     15.34 o 
   1  -7   6        1.46        7.05     12.79 o 
   2  -7   6       17.79       19.66     11.34 o 
   3  -7   6     2224.31     2100.04     86.98 o 
   4  -7   6      833.39      873.56     24.62 o 
   5  -7   6      273.50      257.01     16.63 o 
   6  -7   6      249.75      229.13     21.14 o 
   7  -7   6       15.01       44.40     23.82 o 
   8  -7   6       79.50       47.74     25.99 o 
  -9  -6   6        0.80        2.75     23.37 o 
  -8  -6   6       11.67       10.15     22.13 o 
  -7  -6   6       22.18       12.14     25.50 o 
  -6  -6   6        0.03      -20.49     20.49 o 
  -5  -6   6       35.84       55.26     21.69 o 
  -4  -6   6        8.63       14.16     19.05 o 
  -3  -6   6      165.89      159.35     16.01 o 
  -2  -6   6       86.39      123.03     13.92 o 
  -1  -6   6        9.13       15.17     11.72 o 
   0  -6   6      362.64      307.66     12.57 o 
   1  -6   6      459.49      441.18     14.80 o 
   2  -6   6     2796.74     2841.49     68.88 o 
   3  -6   6      231.05      223.54     15.25 o 
   4  -6   6       16.06       23.72     14.53 o 
   5  -6   6      531.27      555.85     17.59 o 
   6  -6   6     1361.95     1250.42     40.13 o 
   7  -6   6        0.01       32.68     28.66 o 
   8  -6   6       68.46       46.14     25.06 o 
 -10  -5   6        0.03        5.72     31.75 o 
  -9  -5   6      114.59      107.21     19.95 o 
  -8  -5   6       79.12       67.81     21.53 o 
  -7  -5   6       30.74       61.01     20.12 o 
  -6  -5   6      103.61       76.12     17.10 o 
  -5  -5   6        0.08        6.73     18.71 o 
  -4  -5   6      138.36      108.93     18.41 o 
  -3  -5   6      278.17      317.97     16.46 o 
  -2  -5   6      244.54      279.90     20.23 o 
  -1  -5   6       40.15       22.68     13.21 o 
   0  -5   6       11.19       10.89     12.85 o 
   1  -5   6       38.30       43.35     12.74 o 
   2  -5   6     1914.79     2030.47     55.93 o 
   3  -5   6        2.46       10.69     13.71 o 
   4  -5   6      186.91      230.20     17.33 o 
   5  -5   6     1157.61     1129.22     37.16 o 
   6  -5   6      650.89      658.35     20.19 o 
   7  -5   6       78.85       89.96     22.61 o 
   8  -5   6       96.12      133.07     24.78 o 
   9  -5   6       26.97       33.12     21.80 o 
 -10  -4   6       11.36      -14.62     18.88 o 
  -9  -4   6       65.17       75.98     22.30 o 
  -8  -4   6       40.02       55.48     18.13 o 
  -7  -4   6       33.22       30.26     17.09 o 
  -6  -4   6      218.26      242.06     21.24 o 
  -5  -4   6       56.69       64.38     18.05 o 
  -4  -4   6      358.58      399.42     15.83 o 
  -3  -4   6      167.89      193.35     17.99 o 
  -2  -4   6        0.33      -10.55     16.70 o 
  -1  -4   6       80.08       88.68     16.68 o 
   0  -4   6     1002.57      956.43     18.37 o 
   1  -4   6      354.05      342.85     17.24 o 
   2  -4   6      165.85      153.36     14.54 o 
   3  -4   6     2570.91     2492.61    106.23 o 
   4  -4   6       27.56       41.00     14.24 o 
   5  -4   6      728.43      732.67     18.38 o 
   6  -4   6      155.80      122.65     20.04 o 
   7  -4   6      460.31      460.45     23.57 o 
   8  -4   6       38.32       53.45     23.28 o 
   9  -4   6       36.73       46.69     21.51 o 
 -10  -3   6       90.27       75.04     24.35 o 
  -9  -3   6        7.66       15.25     22.10 o 
  -8  -3   6        9.41        8.18     17.34 o 
  -7  -3   6      450.95      480.68     18.87 o 
  -6  -3   6        0.03        7.61     16.30 o 
  -5  -3   6       79.06       89.85     15.67 o 
  -4  -3   6     1400.86     1406.72     20.68 o 
  -3  -3   6     3963.66     3881.05     30.09 o 
  -2  -3   6     1352.52     1407.37     25.08 o 
  -1  -3   6      782.72      875.36     41.11 o 
   0  -3   6       13.56       24.47     12.75 o 
   1  -3   6       72.97       80.86     14.52 o 
   2  -3   6     3184.41     3161.36     57.61 o 
   3  -3   6     1359.19     1270.22     41.79 o 
   4  -3   6      168.23      205.32     15.60 o 
   5  -3   6      330.80      329.06     20.31 o 
   6  -3   6        1.50       16.47     17.19 o 
   7  -3   6       79.34      111.38     22.05 o 
   8  -3   6        0.13       52.22     22.90 o 
   9  -3   6        0.90       16.70     20.80 o 
  10  -3   6       40.64       37.52     22.77 o 
 -10  -2   6        3.34        4.49     23.94 o 
  -9  -2   6      170.39      157.62     22.72 o 
  -8  -2   6      495.34      468.10     21.87 o 
  -7  -2   6      505.79      518.65     18.40 o 
  -6  -2   6       10.41       -1.39     25.59 o 
  -5  -2   6      103.74      119.70     18.70 o 
  -4  -2   6     1435.85     1459.13     22.80 o 
  -3  -2   6     6943.32     6829.09     79.95 o 
  -2  -2   6      362.54      344.99     15.03 o 
  -1  -2   6      864.25      859.59     20.08 o 
   0  -2   6    13211.11    13281.43    267.92 o 
   1  -2   6      335.77      320.87     14.55 o 
   2  -2   6     9456.48     8922.13    138.53 o 
   3  -2   6       55.08       67.96     14.34 o 
   4  -2   6     4030.05     4479.08     56.09 o 
   5  -2   6      997.78     1040.12     25.69 o 
   6  -2   6      188.07      180.55     17.60 o 
   7  -2   6       54.50       73.12     21.50 o 
   8  -2   6        0.08        0.57     22.67 o 
   9  -2   6        4.47        5.41     17.69 o 
  10  -2   6        7.15       12.27     22.71 o 
 -10  -1   6        2.11       -0.53     20.69 o 
  -9  -1   6       29.51       35.22     21.58 o 
  -8  -1   6        9.36       -3.65     15.60 o 
  -7  -1   6       24.64       18.49     16.93 o 
  -6  -1   6      696.25      648.42     22.18 o 
  -5  -1   6       34.74       53.05     13.69 o 
  -4  -1   6     5103.92     5027.35    109.84 o 
  -3  -1   6      738.27      728.22     21.72 o 
  -2  -1   6      953.00      948.41     21.76 o 
  -1  -1   6      231.72      250.17     20.87 o 
   0  -1   6     3235.83     3219.27     88.55 o 
   1  -1   6       70.38       89.59     22.41 o 
   2  -1   6     1737.79     1785.70     27.93 o 
   3  -1   6      100.83      127.33     14.74 o 
   4  -1   6      114.32      186.81     19.31 o 
   5  -1   6       14.93       17.39     20.29 o 
   6  -1   6      163.48      154.62     20.93 o 
   7  -1   6      121.24      121.57     21.63 o 
   8  -1   6      526.16      541.49     24.80 o 
   9  -1   6      424.67      424.60     26.52 o 
  10  -1   6        2.44      -24.78     27.06 o 
 -10   0   6       57.27       46.02     18.86 o 
  -9   0   6      234.50      247.69     17.99 o 
  -8   0   6      171.56      186.01     20.66 o 
  -7   0   6      429.14      398.71     26.40 o 
  -6   0   6      101.06       81.56     15.82 o 
  -5   0   6        9.08       21.98     17.29 o 
  -4   0   6     6548.60     7113.03    407.05 o 
  -3   0   6       29.20       29.09     21.29 o 
  -2   0   6      362.02      359.81     24.51 o 
  -1   0   6     3003.56     3043.72     84.82 o 
   0   0   6     1340.29     1421.81     27.64 o 
   1   0   6      128.12      131.24     19.93 o 
   2   0   6       39.33       49.36     15.06 o 
   3   0   6      649.64      596.23     19.18 o 
   4   0   6      208.38      265.58     18.36 o 
   5   0   6      554.10      574.77     22.23 o 
   6   0   6      189.62      204.91     21.51 o 
   7   0   6        0.09       33.00     21.09 o 
   8   0   6       24.09       19.42     22.93 o 
   9   0   6       82.56       98.41     24.68 o 
  10   0   6      203.01      207.79     26.81 o 
  11   0   6       98.94      109.40     41.14 o 
 -10   1   6        0.03       31.32     21.18 o 
  -9   1   6       16.90       10.83     19.27 o 
  -8   1   6       35.63       39.52     15.68 o 
  -7   1   6        0.04        8.85     16.33 o 
  -6   1   6       60.48       94.08     19.81 o 
  -5   1   6       34.13       36.18     16.52 o 
  -4   1   6      775.75      922.48     57.83 o 
  -3   1   6     3499.70     3285.42    199.88 o 
  -2   1   6       53.64       49.03     18.40 o 
  -1   1   6     8577.68     8586.22     66.08 o 
   0   1   6      831.26      824.80     22.99 o 
   1   1   6       16.03       21.48     14.21 o 
   2   1   6     2642.10     2663.30     35.54 o 
   3   1   6     1099.28     1036.05     19.62 o 
   4   1   6      221.08      248.78     16.69 o 
   5   1   6      483.52      395.70     18.18 o 
   6   1   6      234.09      220.67     17.45 o 
   7   1   6        0.27        1.55     19.26 o 
   8   1   6      575.15      615.32     23.56 o 
   9   1   6        1.80       12.89     23.99 o 
  10   1   6        2.54       24.33     26.21 o 
  11   1   6        0.27       53.22     39.19 o 
 -10   2   6        8.78       26.65     18.66 o 
  -9   2   6       81.93       87.15     19.77 o 
  -8   2   6       12.90       36.13     18.30 o 
  -7   2   6      442.57      446.42     19.75 o 
  -6   2   6      207.71      267.61     18.25 o 
  -5   2   6      310.41      312.53     19.80 o 
  -4   2   6      256.21      302.89     18.12 o 
  -3   2   6     2689.47     2591.93    189.72 o 
  -2   2   6     6121.66     5938.74    284.15 o 
  -1   2   6      125.97      111.80     16.46 o 
   0   2   6     3684.02     3467.17     53.05 o 
   1   2   6      270.33      239.85     17.60 o 
   2   2   6    11187.03    11311.81    138.63 o 
   3   2   6      170.64      160.62     15.79 o 
   4   2   6      189.01      274.41     16.43 o 
   5   2   6      543.26      529.38     30.25 o 
   6   2   6      147.08      144.00     16.65 o 
   7   2   6      273.69      281.76     16.41 o 
   8   2   6       74.95       80.35     21.53 o 
   9   2   6        0.80        8.31     21.90 o 
  10   2   6        0.60        4.46     29.87 o 
  11   2   6        0.00        8.01     28.93 o 
  -9   3   6       57.00       50.58     17.99 o 
  -8   3   6        3.24       40.29     23.54 o 
  -7   3   6        0.98       16.18     14.30 o 
  -6   3   6      328.56      348.54     18.60 o 
  -5   3   6      740.59      703.12     29.14 o 
  -4   3   6      334.26      346.79     21.16 o 
  -3   3   6      202.03      206.22     20.51 o 
  -2   3   6      104.04      107.48     14.13 o 
  -1   3   6     1114.31     1089.47     33.42 o 
   0   3   6      571.66      681.34     18.39 o 
   1   3   6       36.57       33.04     18.47 o 
   2   3   6       95.32       55.57     13.72 o 
   3   3   6      880.87      903.82     19.61 o 
   4   3   6      216.27      135.24     16.66 o 
   5   3   6        0.39        0.25     15.12 o 
   6   3   6      211.09      195.05     16.25 o 
   7   3   6      229.67      213.82     17.71 o 
   8   3   6      390.65      380.97     20.62 o 
   9   3   6       84.01       63.48     20.64 o 
  10   3   6      322.15      263.55     26.62 o 
  11   3   6       91.68       60.64     28.52 o 
  -9   4   6        2.14        6.99     17.27 o 
  -8   4   6       65.69       50.14     19.81 o 
  -7   4   6       22.72       42.06     23.53 o 
  -6   4   6       13.62       -3.97     13.53 o 
  -5   4   6       31.53       22.57     13.01 o 
  -4   4   6      111.40      125.56     14.52 o 
  -3   4   6     5649.39     5781.77     84.57 o 
  -2   4   6     3535.10     3737.06     30.61 o 
  -1   4   6      354.78      339.19     14.80 o 
   0   4   6      285.13      289.66     12.32 o 
   1   4   6      364.55      329.05     13.94 o 
   2   4   6      237.11      206.94     15.14 o 
   3   4   6     1371.43     1305.54     22.36 o 
   4   4   6      433.70      487.59     21.45 o 
   5   4   6      425.33      422.62     17.65 o 
   6   4   6        1.71        4.39     17.10 o 
   7   4   6        7.95        3.29     17.24 o 
   8   4   6      142.37      159.09     17.31 o 
   9   4   6       38.61       39.56     23.40 o 
  10   4   6       41.85       39.72     23.96 o 
  11   4   6        2.49      -11.17     24.79 o 
  -9   5   6        4.60       10.03     37.39 o 
  -8   5   6        6.15        0.45     23.07 o 
  -7   5   6        0.92        3.16     20.46 o 
  -6   5   6      135.31      141.96     16.24 o 
  -5   5   6       20.30       37.68     17.22 o 
  -4   5   6      184.27      209.73     15.53 o 
  -3   5   6      373.57      364.73     14.82 o 
  -2   5   6     1938.53     1805.59     18.06 o 
  -1   5   6      488.68      481.03     13.05 o 
   0   5   6      596.04      631.74     13.49 o 
   1   5   6      150.11      143.40     13.94 o 
   2   5   6       87.99      124.77     14.45 o 
   3   5   6     1216.80     1336.38     21.15 o 
   4   5   6        0.31       18.92     20.36 o 
   5   5   6      611.45      584.79     44.40 o 
   6   5   6       10.25        9.99     21.36 o 
   7   5   6        0.09        4.03     18.25 o 
   8   5   6        0.08        0.75     20.38 o 
   9   5   6        0.63       16.18     21.22 o 
  10   5   6        3.59        9.65     27.11 o 
  11   5   6      107.00       80.94     34.28 o 
  -8   6   6        5.72       52.61     39.09 o 
  -7   6   6        3.15       12.95     23.48 o 
  -6   6   6        1.52       21.42     19.07 o 
  -5   6   6      131.81      150.19     18.17 o 
  -4   6   6       58.08       61.33     13.36 o 
  -3   6   6     1147.43     1124.11     16.33 o 
  -2   6   6      223.29      245.59     14.43 o 
  -1   6   6      981.11      907.02     50.82 o 
   0   6   6      145.77      150.90     12.88 o 
   1   6   6       40.11       44.44     13.21 o 
   2   6   6     2243.74     2317.34     72.22 o 
   3   6   6      337.82      359.22     14.91 o 
   4   6   6      522.47      509.26     37.48 o 
   5   6   6      285.58      306.52     22.08 o 
   6   6   6       93.52      123.12     26.77 o 
   7   6   6       88.90       80.16     31.19 o 
   8   6   6        4.85        1.68     27.68 o 
   9   6   6       13.33       -2.41     26.12 o 
  10   6   6       42.79       12.32     41.21 o 
  -8   7   6      109.09      107.35     19.14 o 
  -7   7   6        1.09       22.67     19.48 o 
  -6   7   6       64.33      108.54     16.93 o 
  -5   7   6      199.28      213.41     13.32 o 
  -4   7   6      763.17      730.45     21.34 o 
  -3   7   6      140.93      154.60     12.95 o 
  -2   7   6       67.83       71.61     12.82 o 
  -1   7   6        3.88       13.46     12.51 o 
   0   7   6      105.56      103.00     12.97 o 
   1   7   6        3.44       12.89     14.16 o 
   2   7   6     1249.67     1317.85     58.98 o 
   3   7   6      194.70      209.86     15.18 o 
   4   7   6      457.69      525.26     19.74 o 
   5   7   6        5.46        2.10     23.83 o 
   6   7   6       91.64       99.19     44.68 o 
   7   7   6       64.56       63.91     23.63 o 
   8   7   6        3.44       17.51     25.06 o 
   9   7   6        1.60        8.51     25.38 o 
  10   7   6       28.20       34.19     29.04 o 
  -7   8   6       17.41       49.83     22.17 o 
  -6   8   6        1.16        5.84     16.49 o 
  -5   8   6       87.08       96.83     14.88 o 
  -4   8   6       33.32       37.07     12.63 o 
  -3   8   6      108.22       94.55     12.50 o 
  -2   8   6       30.64       47.90     13.47 o 
  -1   8   6      601.92      664.29     23.40 o 
   0   8   6      207.57      209.56     13.71 o 
   1   8   6      268.08      271.74     13.83 o 
   2   8   6      499.57      546.15     21.58 o 
   3   8   6      346.01      334.48     15.24 o 
   4   8   6       48.48       45.40     16.19 o 
   5   8   6      190.87      212.73     23.18 o 
   6   8   6       14.11        3.42     38.68 o 
   7   8   6       10.78      -11.85     51.79 o 
   8   8   6       19.36       98.47     20.89 o 
   9   8   6        0.27       11.44     22.06 o 
  10   8   6        1.70        9.25     29.83 o 
  -7   9   6       46.37       32.77     20.06 o 
  -6   9   6       46.42       42.56     21.55 o 
  -5   9   6        2.80       15.64     17.28 o 
  -4   9   6       29.10       18.18     14.84 o 
  -3   9   6        0.07       15.24     12.98 o 
  -2   9   6        0.09        8.96     15.22 o 
  -1   9   6      191.04      218.04     15.59 o 
   0   9   6      906.97      845.68     54.55 o 
   1   9   6       12.50       19.31     12.43 o 
   2   9   6      102.03      101.10     12.73 o 
   3   9   6        8.19        0.77     14.81 o 
   4   9   6      134.83      152.96     19.48 o 
   5   9   6       22.48       36.42     16.92 o 
   6   9   6       82.21       15.78     37.76 o 
   7   9   6       47.89       68.62     20.84 o 
   8   9   6        0.70      -21.80     21.80 o 
   9   9   6        1.77       25.15     28.11 o 
  -6  10   6        0.39      -20.19     20.19 o 
  -5  10   6        5.36       25.60     14.94 o 
  -4  10   6       24.38       45.76     18.34 o 
  -3  10   6       86.46       90.22     15.25 o 
  -2  10   6        1.65       10.00     11.98 o 
  -1  10   6      355.11      333.69     15.21 o 
   0  10   6       66.83       60.57     18.75 o 
   1  10   6      305.48      340.29     20.69 o 
   2  10   6     4537.56     4470.81    207.53 o 
   3  10   6      313.57      317.94     14.69 o 
   4  10   6     3051.49     3151.52     32.92 o 
   5  10   6      110.77      116.88     20.88 o 
   6  10   6       13.21       29.92     21.84 o 
   7  10   6      239.06      270.95     22.79 o 
   8  10   6        3.66       22.23     19.81 o 
   9  10   6        1.20      -14.40     24.11 o 
  -5  11   6        1.72       20.09     19.89 o 
  -4  11   6        0.51       25.65     18.57 o 
  -3  11   6        9.08       23.19     18.66 o 
  -2  11   6       80.60       68.42     13.92 o 
  -1  11   6       15.24        7.34     13.58 o 
   0  11   6       10.47       61.39     14.46 o 
   1  11   6       33.38       46.47     13.71 o 
   2  11   6      218.69      201.45     15.49 o 
   3  11   6     1290.69     1453.07     20.33 o 
   4  11   6      584.61      570.46     21.35 o 
   5  11   6      186.31      206.25     22.96 o 
   6  11   6        1.56        0.08     25.38 o 
   7  11   6      141.15      118.79     21.05 o 
   8  11   6      111.13      114.67     24.90 o 
  -4  12   6        6.99       21.79     16.60 o 
  -3  12   6       27.48       28.48     23.65 o 
  -2  12   6      123.19      105.92     15.22 o 
  -1  12   6      162.32      161.01     14.94 o 
   0  12   6       87.47       84.72     14.76 o 
   1  12   6       93.68      113.82     15.95 o 
   2  12   6        6.59       25.93     20.79 o 
   3  12   6        2.78        1.19     15.39 o 
   4  12   6        9.31       15.50     16.06 o 
   5  12   6      132.15      134.15     21.89 o 
   6  12   6       56.78       60.47     29.79 o 
   7  12   6       63.66       36.70     22.39 o 
  -2  13   6       42.10       21.08     19.99 o 
  -1  13   6        0.79       19.98     19.14 o 
   0  13   6       87.99      100.12     15.65 o 
   1  13   6       12.53       25.15     17.09 o 
   2  13   6        6.16       18.06     17.06 o 
   3  13   6       85.46      106.79     24.02 o 
   4  13   6      107.90      118.37     19.01 o 
   5  13   6       34.39       75.31     25.14 o 
   6  13   6        2.55       37.81     21.80 o 
   0  14   6        8.16       27.74     18.04 o 
   1  14   6        0.27       40.82     25.65 o 
   2  14   6       23.85        3.33     18.59 o 
   3  14   6       12.83       18.66     17.14 o 
   4  14   6        6.30       19.58     17.74 o 
  -4 -12   7        4.46       14.26     21.38 o 
  -3 -12   7       87.47       90.48     26.02 o 
  -2 -12   7       37.97       51.86     17.29 o 
  -1 -12   7        2.95        1.53     17.15 o 
   0 -12   7       36.42       26.57     18.73 o 
   1 -12   7      453.64      422.93     21.54 o 
   2 -12   7       27.16       43.20     17.34 o 
  -6 -11   7       99.60      100.68     25.53 o 
  -5 -11   7        0.65       -8.48     24.15 o 
  -4 -11   7       25.00       43.06     20.45 o 
  -3 -11   7       50.67       71.10     18.31 o 
  -2 -11   7      177.81      184.40     16.66 o 
  -1 -11   7        5.68        6.55     15.42 o 
   0 -11   7        9.41       29.74     17.29 o 
   1 -11   7       94.87      109.52     19.38 o 
   2 -11   7        2.23       28.89     19.48 o 
   3 -11   7      787.71      646.30     45.60 o 
   4 -11   7        5.40       28.76     23.60 o 
  -7 -10   7        0.02       34.08     28.14 o 
  -6 -10   7        4.58       15.78     20.91 o 
  -5 -10   7      145.36      156.96     19.72 o 
  -4 -10   7        7.13       35.77     21.55 o 
  -3 -10   7      379.56      370.01     16.29 o 
  -2 -10   7       30.76       49.11     16.32 o 
  -1 -10   7       12.23       10.29     19.80 o 
   0 -10   7        0.73       10.11     14.11 o 
   1 -10   7        2.30        9.38     16.03 o 
   2 -10   7      288.40      284.07     16.81 o 
   3 -10   7       41.14       51.79     18.75 o 
   4 -10   7      307.10      297.76     19.76 o 
   5 -10   7        9.43       16.42     17.34 o 
  -8  -9   7        6.25       -4.22     26.25 o 
  -7  -9   7       23.01       46.85     27.23 o 
  -6  -9   7       14.63       -6.06     23.25 o 
  -5  -9   7       21.77       42.28     21.38 o 
  -4  -9   7        1.91       -5.81     20.46 o 
  -3  -9   7       52.68       61.02     22.25 o 
  -2  -9   7      341.54      338.46     16.27 o 
  -1  -9   7      142.47      158.02     14.12 o 
   0  -9   7       30.00       51.16     13.62 o 
   1  -9   7      262.45      317.18     28.53 o 
   2  -9   7      211.01      209.94     15.60 o 
   3  -9   7       40.18       49.96     14.14 o 
   4  -9   7        1.60       13.98     15.10 o 
   5  -9   7      282.82      262.40     21.41 o 
   6  -9   7        0.03      -10.65     19.09 o 
  -8  -8   7       40.83       43.78     20.73 o 
  -7  -8   7        0.78        3.98     22.59 o 
  -6  -8   7      274.88      263.15     22.34 o 
  -5  -8   7        0.03       18.24     17.71 o 
  -4  -8   7       18.85       13.93     17.07 o 
  -3  -8   7       66.23       94.27     16.09 o 
  -2  -8   7        4.42       20.15     16.34 o 
  -1  -8   7      508.67      541.75     15.75 o 
   0  -8   7      340.55      347.40     18.70 o 
   1  -8   7      435.59      459.67     15.51 o 
   2  -8   7      582.72      568.55     15.59 o 
   3  -8   7     3624.38     3729.94    201.42 o 
   4  -8   7      562.80      561.88     18.36 o 
   5  -8   7        0.69       14.19     19.66 o 
   6  -8   7      121.52      117.70     18.62 o 
   7  -8   7        2.61       11.02     31.95 o 
  -9  -7   7        0.68        6.62     21.64 o 
  -8  -7   7        5.22        6.28     23.09 o 
  -7  -7   7       30.16       48.88     19.40 o 
  -6  -7   7        2.61        1.01     23.55 o 
  -5  -7   7       42.60       45.13     17.50 o 
  -4  -7   7      255.69      232.34     15.52 o 
  -3  -7   7       13.84       18.97     16.16 o 
  -2  -7   7        0.29      -10.56     11.65 o 
  -1  -7   7        2.38       16.58     11.75 o 
   0  -7   7      361.55      369.40     15.06 o 
   1  -7   7      415.28      426.90     13.31 o 
   2  -7   7        0.05       -5.32     13.21 o 
   3  -7   7     1497.50     1445.96     45.97 o 
   4  -7   7      259.09      269.24     15.95 o 
   5  -7   7       29.35       51.25     16.42 o 
   6  -7   7       16.49       15.41     17.45 o 
   7  -7   7       92.48      106.38     24.51 o 
   8  -7   7       41.87       52.10     21.90 o 
  -9  -6   7      124.07      109.57     24.35 o 
  -8  -6   7       15.53       27.66     22.59 o 
  -7  -6   7      162.79      187.73     21.80 o 
  -6  -6   7        3.29       22.30     17.64 o 
  -5  -6   7      327.92      393.55     17.91 o 
  -4  -6   7        0.06        2.35     15.95 o 
  -3  -6   7      354.38      348.43     18.94 o 
  -2  -6   7       20.15       22.55     15.78 o 
  -1  -6   7      433.99      421.29     16.30 o 
   0  -6   7      259.31      248.64     15.13 o 
   1  -6   7     1634.55     1566.70     51.51 o 
   2  -6   7        1.00       23.98     14.50 o 
   3  -6   7      847.36      828.31     30.74 o 
   4  -6   7      260.04      239.80     17.46 o 
   5  -6   7       75.20       75.73     16.01 o 
   6  -6   7      255.10      270.34     22.86 o 
   7  -6   7      111.23      114.12     19.38 o 
   8  -6   7        2.74       33.51     25.16 o 
  -9  -5   7        2.68       10.21     22.95 o 
  -8  -5   7      372.18      349.81     25.59 o 
  -7  -5   7       44.70       65.57     18.26 o 
  -6  -5   7        6.08       14.56     17.07 o 
  -5  -5   7        0.98       -3.61     16.12 o 
  -4  -5   7      114.02       90.67     15.82 o 
  -3  -5   7        2.48        4.31     15.96 o 
  -2  -5   7       88.49      115.55     17.30 o 
  -1  -5   7     1127.28     1273.07     23.92 o 
   0  -5   7     2524.17     2400.61     32.88 o 
   1  -5   7    13673.60    13505.70    581.63 o 
   2  -5   7      315.97      294.47     15.11 o 
   3  -5   7      257.55      243.66     14.77 o 
   4  -5   7       94.56       90.63     15.38 o 
   5  -5   7     1192.44     1192.61     24.46 o 
   6  -5   7      697.40      680.09     26.83 o 
   7  -5   7      244.67      231.91     19.34 o 
   8  -5   7      246.54      244.44     20.48 o 
   9  -5   7       23.99        8.18     19.60 o 
 -10  -4   7        9.09       30.19     24.95 o 
  -9  -4   7      280.47      252.33     23.42 o 
  -8  -4   7      292.96      233.67     19.60 o 
  -7  -4   7       27.35       51.70     20.16 o 
  -6  -4   7       36.14       32.32     19.25 o 
  -5  -4   7       13.61       37.55     28.64 o 
  -4  -4   7       81.91      112.99     16.08 o 
  -3  -4   7      270.73      303.91     16.39 o 
  -2  -4   7      118.62      101.46     14.27 o 
  -1  -4   7     1134.21     1185.32     17.83 o 
   0  -4   7      368.54      367.27     14.51 o 
   1  -4   7     1655.81     1582.45     19.72 o 
   2  -4   7      150.14      160.47     14.35 o 
   3  -4   7      388.64      392.59     17.27 o 
   4  -4   7     3838.38     3748.26    225.37 o 
   5  -4   7      625.21      630.01     29.51 o 
   6  -4   7       65.29       88.27     17.12 o 
   7  -4   7       58.90       78.61     18.35 o 
   8  -4   7      113.84      172.32     28.60 o 
   9  -4   7      118.15       88.67     26.41 o 
 -10  -3   7       12.23       26.65     24.47 o 
  -9  -3   7       16.84       12.29     22.31 o 
  -8  -3   7      235.84      243.54     21.03 o 
  -7  -3   7       58.16       82.51     27.24 o 
  -6  -3   7      336.29      341.24     17.28 o 
  -5  -3   7       47.26       67.35     15.63 o 
  -4  -3   7     1301.48     1496.85     23.05 o 
  -3  -3   7        3.92       18.18     17.04 o 
  -2  -3   7      882.18      789.40     19.94 o 
  -1  -3   7     1211.97     1314.80     22.83 o 
   0  -3   7        6.59        4.27     11.89 o 
   1  -3   7     1904.19     2008.04     54.03 o 
   2  -3   7      232.26      224.36     17.18 o 
   3  -3   7     1148.33     1286.19     20.52 o 
   4  -3   7       38.18       62.44     16.46 o 
   5  -3   7       19.78       28.18     18.90 o 
   6  -3   7     1905.10     1970.67     24.58 o 
   7  -3   7     1244.31     1231.85     22.46 o 
   8  -3   7      162.56      172.76     23.89 o 
   9  -3   7      155.66      169.04     53.28 o 
  10  -3   7        3.59       29.19     28.35 o 
 -10  -2   7        0.38       20.47     24.39 o 
  -9  -2   7      168.67      138.21     22.76 o 
  -8  -2   7      127.75      103.90     18.46 o 
  -7  -2   7      579.05      468.22     23.71 o 
  -6  -2   7       14.49        7.28     14.24 o 
  -5  -2   7      336.26      336.21     19.37 o 
  -4  -2   7      228.66      263.07     18.23 o 
  -3  -2   7      418.42      511.64     17.13 o 
  -2  -2   7      900.23      991.41     29.14 o 
  -1  -2   7      292.93      334.77     22.28 o 
   0  -2   7      733.44      654.12     20.68 o 
   1  -2   7      132.28      130.47     16.90 o 
   2  -2   7      839.82      873.48     17.85 o 
   3  -2   7     3388.82     3788.82     74.60 o 
   4  -2   7      496.05      523.36     18.18 o 
   5  -2   7      310.49      358.21     25.94 o 
   6  -2   7      104.26      108.80     15.53 o 
   7  -2   7       10.78       39.13     17.45 o 
   8  -2   7       19.78       83.62     29.42 o 
   9  -2   7        1.64       26.69     25.10 o 
  10  -2   7        1.28      -26.73     26.73 o 
 -10  -1   7        6.44       16.36     21.17 o 
  -9  -1   7      182.51      170.64     22.47 o 
  -8  -1   7        1.22       -0.89     20.28 o 
  -7  -1   7       54.27       77.13     19.12 o 
  -6  -1   7       29.03       40.80     18.00 o 
  -5  -1   7       80.94       92.99     14.06 o 
  -4  -1   7     1032.74      950.77     22.63 o 
  -3  -1   7     1352.43     1339.91     30.56 o 
  -2  -1   7      955.43      897.70     22.91 o 
  -1  -1   7      355.19      364.10     20.39 o 
   0  -1   7     1372.33     1384.01     46.04 o 
   1  -1   7     2679.65     2705.69    111.11 o 
   2  -1   7        2.54       16.91     19.12 o 
   3  -1   7      428.16      502.87     18.51 o 
   4  -1   7       63.29       79.90     12.72 o 
   5  -1   7     1145.22     1254.18     25.22 o 
   6  -1   7        0.00       -1.02     23.73 o 
   7  -1   7      236.15      252.00     18.58 o 
   8  -1   7     1077.85     1126.32     26.48 o 
   9  -1   7       16.94        1.38     23.80 o 
  10  -1   7      101.28       97.55     22.17 o 
 -10   0   7       47.48       44.93     17.29 o 
  -9   0   7        0.07      -11.75     19.33 o 
  -8   0   7        0.11       22.35     19.31 o 
  -7   0   7      188.33      161.42     16.65 o 
  -6   0   7       44.33       50.46     22.10 o 
  -5   0   7        7.86        3.72     17.14 o 
  -4   0   7       71.41       89.32     21.00 o 
  -3   0   7      451.36      444.97     17.88 o 
  -2   0   7     1410.22     1348.00     38.27 o 
  -1   0   7      120.84       97.67     23.32 o 
   0   0   7      497.77      508.75     20.33 o 
   1   0   7      807.87      847.65     27.22 o 
   2   0   7       14.14       18.16     16.37 o 
   3   0   7      221.93      245.64     17.78 o 
   4   0   7     2810.20     2877.91     27.76 o 
   5   0   7     2868.50     3181.64    118.62 o 
   6   0   7     1187.29     1218.91     25.63 o 
   7   0   7     1034.28     1169.09     26.14 o 
   8   0   7      165.74      165.84     19.67 o 
   9   0   7      153.34      156.52     20.39 o 
  10   0   7       13.17       18.07     21.19 o 
 -10   1   7       88.00       99.91     21.88 o 
  -9   1   7        0.98       13.25     17.33 o 
  -8   1   7       37.83       45.97     17.67 o 
  -7   1   7     1305.50     1279.95     36.79 o 
  -6   1   7        0.01      -15.69     15.69 o 
  -5   1   7      224.39      216.97     21.38 o 
  -4   1   7     1383.43     1451.71    106.31 o 
  -3   1   7      473.20      500.40     43.55 o 
  -2   1   7     3134.56     2886.72     34.10 o 
  -1   1   7     3871.59     4097.07     45.63 o 
   0   1   7     4196.03     4103.61     33.83 o 
   1   1   7     1855.50     1839.89     32.39 o 
   2   1   7        5.96        5.10     14.42 o 
   3   1   7       93.24       96.27     14.86 o 
   4   1   7      357.22      354.18     14.75 o 
   5   1   7       78.89      106.26     15.75 o 
   6   1   7     1816.34     1886.34     57.29 o 
   7   1   7       70.98       98.48     19.89 o 
   8   1   7     1331.18     1442.38     28.85 o 
   9   1   7       37.37       27.02     19.83 o 
  10   1   7        7.16      -12.53     25.62 o 
  11   1   7       16.04        7.51     30.56 o 
  -9   2   7       60.96       69.75     16.47 o 
  -8   2   7       56.97       77.64     15.87 o 
  -7   2   7       64.29       62.22     16.44 o 
  -6   2   7      975.04      879.77     28.60 o 
  -5   2   7      573.20      528.56     19.77 o 
  -4   2   7     1438.06     1440.67     63.55 o 
  -3   2   7      986.55      948.69     39.89 o 
  -2   2   7     3729.94     3853.93    164.86 o 
  -1   2   7     1167.55     1246.36     17.72 o 
   0   2   7     1365.17     1319.67     18.81 o 
   1   2   7      310.56      302.88     13.88 o 
   2   2   7       43.64       50.85     15.10 o 
   3   2   7      570.55      511.37     17.16 o 
   4   2   7      823.93      883.52     19.32 o 
   5   2   7      580.79      563.15     31.15 o 
   6   2   7      468.45      509.83     18.38 o 
   7   2   7        1.14        9.15     16.46 o 
   8   2   7        0.07        5.98     19.71 o 
   9   2   7       17.00       30.87     21.82 o 
  10   2   7      142.11      141.32     27.96 o 
  11   2   7      161.40      134.96     29.69 o 
  -9   3   7        3.59       14.76     16.55 o 
  -8   3   7      297.94      330.63     35.52 o 
  -7   3   7      143.36      152.39     15.18 o 
  -6   3   7        1.29        7.90     15.32 o 
  -5   3   7      274.98      273.09     15.82 o 
  -4   3   7      177.22      171.66     21.71 o 
  -3   3   7      704.98      718.43     27.41 o 
  -2   3   7      254.82      270.00     14.79 o 
  -1   3   7    12739.86    12515.76    321.90 o 
   0   3   7        3.12       12.96     13.49 o 
   1   3   7       36.31       32.72     13.83 o 
   2   3   7       64.77       67.80     14.11 o 
   3   3   7      155.14      160.23     15.88 o 
   4   3   7      278.48      263.29     16.73 o 
   5   3   7      179.94      218.68     13.39 o 
   6   3   7      250.00      290.93     16.28 o 
   7   3   7      149.96      155.83     18.06 o 
   8   3   7       63.06       50.66     16.59 o 
   9   3   7       71.81       87.80     26.78 o 
  10   3   7       55.06       60.62     23.51 o 
  11   3   7       96.50       62.73     31.21 o 
  -9   4   7      123.28      118.48     17.19 o 
  -8   4   7        2.27        0.48     18.81 o 
  -7   4   7       22.60       56.08     16.75 o 
  -6   4   7       95.70      113.48     25.75 o 
  -5   4   7       89.72      111.41     21.63 o 
  -4   4   7        5.91       12.32     16.30 o 
  -3   4   7      566.63      586.37     13.53 o 
  -2   4   7      211.60      238.56     14.65 o 
  -1   4   7     1107.61     1106.41     22.78 o 
   0   4   7      150.13      136.43     10.70 o 
   1   4   7    10344.64    10818.19    271.98 o 
   2   4   7      107.10      104.50     14.40 o 
   3   4   7    11587.07    12371.95    155.60 o 
   4   4   7      920.75      909.19     31.03 o 
   5   4   7       19.47        9.04     17.10 o 
   6   4   7     1361.16     1354.73     45.24 o 
   7   4   7       26.71       38.53     17.23 o 
   8   4   7        9.40        3.05     19.53 o 
   9   4   7        1.27       10.41     23.21 o 
  10   4   7       14.28        9.21     25.64 o 
  11   4   7        1.28       -6.89     27.85 o 
  -9   5   7        0.00       10.47     19.00 o 
  -8   5   7      120.32      108.68     20.26 o 
  -7   5   7        9.23        8.13     25.85 o 
  -6   5   7      136.13      146.78     23.32 o 
  -5   5   7      926.62      949.65     18.36 o 
  -4   5   7       77.01       96.28     16.53 o 
  -3   5   7       58.62       61.99     11.44 o 
  -2   5   7        0.96       -5.89     11.19 o 
  -1   5   7      112.28      113.37     10.83 o 
   0   5   7     1519.85     1380.40     23.44 o 
   1   5   7      122.09      160.65     13.84 o 
   2   5   7        3.42       13.35     13.01 o 
   3   5   7     5004.76     5662.66    102.86 o 
   4   5   7        9.85       10.94     16.75 o 
   5   5   7        1.15       15.79     20.56 o 
   6   5   7       85.09       85.12     23.89 o 
   7   5   7      198.94      193.71     23.22 o 
   8   5   7        8.57       11.00     20.83 o 
   9   5   7        6.38        6.82     21.06 o 
  10   5   7       17.12       21.45     28.12 o 
  11   5   7        0.28        4.94     29.96 o 
  -8   6   7       19.21       56.87     17.98 o 
  -7   6   7       45.49       84.61     26.30 o 
  -6   6   7       31.90       38.01     19.50 o 
  -5   6   7      531.77      554.73     19.87 o 
  -4   6   7      330.73      305.28     14.18 o 
  -3   6   7      130.97      118.43     13.33 o 
  -2   6   7      845.94      790.18     31.71 o 
  -1   6   7       69.69       74.35     10.75 o 
   0   6   7      616.96      518.36     26.61 o 
   1   6   7      149.55      192.53     15.15 o 
   2   6   7     1077.28     1021.18     34.52 o 
   3   6   7     1716.96     1723.14     55.55 o 
   4   6   7       16.68        1.57     20.33 o 
   5   6   7        1.21       18.98     21.29 o 
   6   6   7       88.12       56.39     22.41 o 
   7   6   7       25.74       41.39     22.68 o 
   8   6   7       17.91       27.92     24.33 o 
   9   6   7       59.38       60.41     26.60 o 
  10   6   7        5.50       17.84     28.33 o 
  -8   7   7        0.07      -11.95     29.09 o 
  -7   7   7        0.90       -1.87     16.96 o 
  -6   7   7        1.63       23.33     16.86 o 
  -5   7   7       36.77       56.19     16.26 o 
  -4   7   7      286.63      296.77     13.58 o 
  -3   7   7        3.77        7.45     11.88 o 
  -2   7   7      329.07      313.32     13.18 o 
  -1   7   7       45.89       47.86     14.43 o 
   0   7   7       65.65       58.84     12.66 o 
   1   7   7      628.41      631.61     19.43 o 
   2   7   7        8.62        6.50     14.28 o 
   3   7   7      125.70      172.41     16.87 o 
   4   7   7      183.55      173.09     15.93 o 
   5   7   7      205.21      203.52     17.16 o 
   6   7   7        0.84       -7.20     18.79 o 
   7   7   7       19.12       -4.73     23.68 o 
   8   7   7        3.74       17.81     24.96 o 
   9   7   7       10.50        8.53     26.40 o 
  10   7   7       11.35       27.52     29.40 o 
  -7   8   7       11.63       12.71     19.30 o 
  -6   8   7        2.93        3.00     20.60 o 
  -5   8   7       38.68       44.11     17.67 o 
  -4   8   7      309.30      335.65     16.58 o 
  -3   8   7      169.83      157.32     13.15 o 
  -2   8   7       38.69       35.53     13.33 o 
  -1   8   7       42.12       40.22     14.98 o 
   0   8   7      132.47      152.20     13.15 o 
   1   8   7       10.24       23.77     14.55 o 
   2   8   7      189.31      196.75     15.84 o 
   3   8   7       51.18       75.02     15.89 o 
   4   8   7        1.62       25.03     18.92 o 
   5   8   7       52.09      109.91     18.18 o 
   6   8   7       51.89       75.66     17.61 o 
   7   8   7        7.07       24.38     24.09 o 
   8   8   7        0.79        9.83     48.25 o 
   9   8   7        4.88        0.93     22.55 o 
  10   8   7        6.11        7.21     30.40 o 
  -7   9   7       13.22       13.75     23.86 o 
  -6   9   7        7.72       48.75     19.01 o 
  -5   9   7       17.99       26.55     14.35 o 
  -4   9   7       23.56        2.11     15.12 o 
  -3   9   7      122.10      133.94     14.65 o 
  -2   9   7      151.94      151.35     15.17 o 
  -1   9   7      569.44      557.01     29.75 o 
   0   9   7      124.01      132.28     13.82 o 
   1   9   7     2482.88     2588.59    115.75 o 
   2   9   7       29.94       52.89     15.37 o 
   3   9   7      109.56      147.04     17.45 o 
   4   9   7      107.03      149.76     19.12 o 
   5   9   7      298.01      276.96     20.58 o 
   6   9   7       26.63       15.14     19.99 o 
   7   9   7       56.38       45.08     20.98 o 
   8   9   7       21.36       36.56     27.31 o 
   9   9   7        0.82       20.79     32.58 o 
  -6  10   7        6.17       18.44     23.60 o 
  -5  10   7        0.02       12.88     16.73 o 
  -4  10   7        7.88       13.66     17.87 o 
  -3  10   7        1.54       32.98     15.25 o 
  -2  10   7      138.34      116.94     13.53 o 
  -1  10   7      126.73      143.03     12.40 o 
   0  10   7      214.74      192.50     14.40 o 
   1  10   7       94.22       84.52     14.42 o 
   2  10   7      174.29      175.53     15.23 o 
   3  10   7     1166.32     1311.92     35.30 o 
   4  10   7      535.12      498.70     23.44 o 
   5  10   7       16.95       51.71     19.15 o 
   6  10   7       85.51      155.74     25.88 o 
   7  10   7       44.13       56.89     24.90 o 
   8  10   7        5.50        6.60     28.46 o 
   9  10   7        2.54      -11.35     24.64 o 
  -5  11   7        1.51        2.12     21.35 o 
  -4  11   7       10.50       36.34     21.48 o 
  -3  11   7       79.99       81.87     16.36 o 
  -2  11   7       44.83       54.11     17.24 o 
  -1  11   7       17.67       14.27     14.92 o 
   0  11   7        5.34       -1.35     13.52 o 
   1  11   7       21.57       19.34     24.28 o 
   2  11   7      223.92      250.91     15.54 o 
   3  11   7      150.87      143.94     15.85 o 
   4  11   7      139.30      159.10     17.89 o 
   5  11   7      133.64      182.53     27.64 o 
   6  11   7      105.80      152.61     28.26 o 
   7  11   7        0.80       -9.54     27.18 o 
   8  11   7       70.67      111.58     30.07 o 
  -4  12   7        1.95       18.08     16.37 o 
  -3  12   7       15.46       11.89     20.53 o 
  -2  12   7       47.37       58.33     18.66 o 
  -1  12   7       40.19       85.45     16.15 o 
   0  12   7        0.45        6.05     15.84 o 
   1  12   7       10.66       41.57     16.02 o 
   2  12   7       24.50       31.93     14.32 o 
   3  12   7      144.17      102.68     18.62 o 
   4  12   7       62.17       83.31     19.94 o 
   5  12   7      359.92      335.68     26.07 o 
   6  12   7       54.63       56.61     22.50 o 
   7  12   7      104.05       92.28     27.05 o 
  -2  13   7       57.42       97.93     18.22 o 
  -1  13   7       46.90       38.07     15.91 o 
   0  13   7       24.69       19.48     15.60 o 
   1  13   7        7.98       20.05     18.94 o 
   2  13   7       88.76      111.06     15.52 o 
   3  13   7      148.91      137.00     17.58 o 
   4  13   7       10.91       25.94     22.22 o 
   5  13   7        4.13       23.58     21.93 o 
   6  13   7        0.01       32.81     53.91 o 
   0  14   7        0.05       15.59     18.16 o 
   1  14   7       18.24       21.21     18.36 o 
   2  14   7        9.67       24.44     18.79 o 
   3  14   7        7.74        4.63     20.00 o 
   4  14   7      326.88      301.99     20.16 o 
  -3 -12   8       81.52       92.57     19.89 o 
  -2 -12   8        4.02        1.02     24.62 o 
  -1 -12   8       39.23       40.36     21.20 o 
   0 -12   8        3.43       10.65     20.90 o 
   1 -12   8       27.91       32.79     21.44 o 
  -5 -11   8        2.89        6.39     30.27 o 
  -4 -11   8        0.76        5.19     24.24 o 
  -3 -11   8       26.92        4.94     23.14 o 
  -2 -11   8       34.26       30.68     16.11 o 
  -1 -11   8       26.50       39.46     26.18 o 
   0 -11   8      136.30      154.16     28.38 o 
   1 -11   8      141.33      134.58     17.46 o 
   2 -11   8      124.42      151.48     40.49 o 
   3 -11   8       44.61       42.89     19.69 o 
  -6 -10   8       35.23       21.49     21.30 o 
  -5 -10   8       22.06       35.83     19.80 o 
  -4 -10   8      140.06      156.67     19.49 o 
  -3 -10   8       42.75       47.79     19.20 o 
  -2 -10   8       12.05       45.75     23.10 o 
  -1 -10   8       40.08       59.10     18.16 o 
   0 -10   8        1.04       -0.85     17.37 o 
   1 -10   8       19.34       60.31     20.66 o 
   2 -10   8      201.11      223.49     21.34 o 
   3 -10   8      420.08      424.93     22.24 o 
   4 -10   8      121.41      134.30     19.18 o 
   5 -10   8        8.33        0.16     22.96 o 
  -7  -9   8       99.11       72.78     24.91 o 
  -6  -9   8       45.70       69.50     22.91 o 
  -5  -9   8      110.77      124.45     19.33 o 
  -4  -9   8       42.93       44.62     16.38 o 
  -3  -9   8        6.40       38.03     18.42 o 
  -2  -9   8       21.56       31.75     17.31 o 
  -1  -9   8      107.96       78.79     19.66 o 
   0  -9   8        1.87        5.37     13.46 o 
   1  -9   8       28.15       32.00     15.11 o 
   2  -9   8       42.56        7.83     19.54 o 
   3  -9   8       59.07       90.53     15.33 o 
   4  -9   8      245.67      214.70     21.14 o 
   5  -9   8        0.04       11.18     21.20 o 
   6  -9   8       10.34        0.31     22.87 o 
  -8  -8   8       60.51       72.34     52.11 o 
  -7  -8   8        0.35       17.16     20.28 o 
  -6  -8   8       28.53       32.60     19.17 o 
  -5  -8   8      200.11      177.60     21.30 o 
  -4  -8   8      167.35      175.87     20.39 o 
  -3  -8   8        0.06       17.59     19.48 o 
  -2  -8   8      344.45      340.62     15.84 o 
  -1  -8   8      712.61      715.03     23.28 o 
   0  -8   8      459.37      509.47     15.67 o 
   1  -8   8      116.06      127.39     18.73 o 
   2  -8   8       95.05       81.57     16.36 o 
   3  -8   8        0.10        7.75     15.83 o 
   4  -8   8      709.27      728.04     42.58 o 
   5  -8   8       11.06       43.20     19.73 o 
   6  -8   8        6.34       14.89     18.65 o 
   7  -8   8       17.30       -8.97     21.66 o 
  -8  -7   8        0.60       28.39     23.69 o 
  -7  -7   8        0.09       47.62     34.54 o 
  -6  -7   8        2.04       29.21     21.28 o 
  -5  -7   8      129.07      110.15     20.12 o 
  -4  -7   8      272.22      260.90     16.03 o 
  -3  -7   8        4.59       14.70     16.07 o 
  -2  -7   8      100.78      115.25     16.34 o 
  -1  -7   8     1328.52     1353.28     58.23 o 
   0  -7   8     1502.56     1469.69     55.74 o 
   1  -7   8      107.26      103.65     13.41 o 
   2  -7   8      903.98      934.43     32.49 o 
   3  -7   8       35.06       42.48     13.44 o 
   4  -7   8     1979.23     1973.13     59.61 o 
   5  -7   8      222.41      203.31     17.94 o 
   6  -7   8      105.12       98.68     18.84 o 
   7  -7   8      371.79      358.45     25.41 o 
   8  -7   8        2.31       57.58     38.43 o 
  -9  -6   8        2.75       20.37     21.51 o 
  -8  -6   8       94.02       71.04     22.94 o 
  -7  -6   8       22.37       22.09     21.79 o 
  -6  -6   8      101.86       99.70     20.90 o 
  -5  -6   8       45.55       31.83     17.21 o 
  -4  -6   8        0.04       17.95     18.63 o 
  -3  -6   8      479.49      506.83     34.15 o 
  -2  -6   8      457.47      489.72     17.45 o 
  -1  -6   8      164.55      157.51     15.58 o 
   0  -6   8     1460.43     1477.73     38.17 o 
   1  -6   8        0.92      -11.86     13.07 o 
   2  -6   8      260.73      269.47     13.59 o 
   3  -6   8      321.43      281.83     27.38 o 
   4  -6   8     1055.71     1007.97     25.18 o 
   5  -6   8      852.09      808.28     18.60 o 
   6  -6   8       25.77       52.78     22.45 o 
   7  -6   8      362.49      415.90     25.03 o 
   8  -6   8      149.45      143.81     26.75 o 
  -9  -5   8       13.55       29.44     20.79 o 
  -8  -5   8        1.01      -15.27     19.53 o 
  -7  -5   8       24.87       32.87     25.82 o 
  -6  -5   8       76.60      108.26     20.43 o 
  -5  -5   8       84.13       91.92     14.62 o 
  -4  -5   8        1.24      -15.34     15.34 o 
  -3  -5   8      194.32      230.28     14.86 o 
  -2  -5   8      184.80      182.67     15.31 o 
  -1  -5   8      128.13      127.92     15.00 o 
   0  -5   8     1102.52     1148.83     29.50 o 
   1  -5   8       43.52       42.81     16.54 o 
   2  -5   8       42.82       26.05     13.02 o 
   3  -5   8      655.62      618.10     36.29 o 
   4  -5   8     4400.45     4251.41    225.78 o 
   5  -5   8     1181.70     1082.27     28.84 o 
   6  -5   8      294.13      283.68     24.02 o 
   7  -5   8      203.44      193.87     20.95 o 
   8  -5   8       30.80       39.18     23.92 o 
   9  -5   8        3.95       -4.16     21.95 o 
  -9  -4   8       78.89       56.77     20.51 o 
  -8  -4   8       11.69       31.18     21.51 o 
  -7  -4   8       26.00       32.45     20.19 o 
  -6  -4   8        3.12        4.86     16.85 o 
  -5  -4   8      228.65      254.10     17.11 o 
  -4  -4   8      291.82      311.25     18.90 o 
  -3  -4   8        5.00       -4.68     17.68 o 
  -2  -4   8      150.71      107.94     15.94 o 
  -1  -4   8     1112.56     1163.51     23.66 o 
   0  -4   8     1461.80     1340.07     19.24 o 
   1  -4   8        5.08        5.31     14.31 o 
   2  -4   8      718.84      621.22     22.75 o 
   3  -4   8        0.55        0.72     16.25 o 
   4  -4   8      237.63      215.43     18.07 o 
   5  -4   8        7.36       25.67     18.60 o 
   6  -4   8       69.45       80.58     20.74 o 
   7  -4   8       12.48       30.00     21.70 o 
   8  -4   8        0.44        0.56     19.36 o 
   9  -4   8      299.89      286.62     28.02 o 
 -10  -3   8        5.87      -36.28     39.44 o 
  -9  -3   8      211.07      171.83     20.95 o 
  -8  -3   8        5.49        6.17     18.61 o 
  -7  -3   8      621.41      638.11     21.52 o 
  -6  -3   8       47.53       52.12     23.84 o 
  -5  -3   8      563.63      522.04     17.65 o 
  -4  -3   8       27.06       44.24     15.67 o 
  -3  -3   8      327.59      360.32     14.88 o 
  -2  -3   8      102.25       93.09     16.97 o 
  -1  -3   8      742.88      676.78     19.61 o 
   0  -3   8      207.35      272.50     15.91 o 
   1  -3   8       43.67       39.11     12.81 o 
   2  -3   8      765.46      900.94     19.54 o 
   3  -3   8      676.10      613.26     18.80 o 
   4  -3   8      293.69      343.87     18.22 o 
   5  -3   8      464.30      463.52     21.73 o 
   6  -3   8      194.98      203.19     15.91 o 
   7  -3   8        4.93        6.74     17.90 o 
   8  -3   8      224.24      233.96     24.02 o 
   9  -3   8      137.37      125.23     21.33 o 
  10  -3   8      226.36      212.70     43.64 o 
 -10  -2   8      145.46      124.41     26.58 o 
  -9  -2   8       72.62       79.27     29.26 o 
  -8  -2   8        0.00       17.30     20.32 o 
  -7  -2   8      144.08      138.85     17.17 o 
  -6  -2   8      319.74      288.23     23.51 o 
  -5  -2   8      639.92      603.67     16.46 o 
  -4  -2   8      112.50       95.82     15.56 o 
  -3  -2   8       40.47       12.82     20.58 o 
  -2  -2   8      189.44      141.53     16.91 o 
  -1  -2   8      110.85       83.07     17.46 o 
   0  -2   8     1795.67     1733.22     46.86 o 
   1  -2   8      427.03      456.09     25.12 o 
   2  -2   8    21439.27    23760.86    305.63 o 
   3  -2   8       31.39       20.59     16.64 o 
   4  -2   8       69.14       55.87     13.74 o 
   5  -2   8     1285.11     1274.42     25.14 o 
   6  -2   8     1033.84     1050.80     20.60 o 
   7  -2   8      119.44      131.83     22.25 o 
   8  -2   8       73.76       84.86     16.78 o 
   9  -2   8      505.42      500.18     22.84 o 
  10  -2   8        6.51        3.88     25.12 o 
 -10  -1   8        1.20       42.98     17.55 o 
  -9  -1   8       94.18      128.65     22.37 o 
  -8  -1   8       82.40       54.47     20.53 o 
  -7  -1   8        0.02        1.27     18.88 o 
  -6  -1   8      658.90      657.47     16.85 o 
  -5  -1   8      239.09      211.03     18.92 o 
  -4  -1   8      319.28      293.65     18.95 o 
  -3  -1   8     2493.18     2537.46     39.15 o 
  -2  -1   8     1685.86     1633.23     28.89 o 
  -1  -1   8      189.30      161.04     17.51 o 
   0  -1   8      408.20      514.13     20.26 o 
   1  -1   8        0.10       11.74     20.33 o 
   2  -1   8      980.18      775.92     22.59 o 
   3  -1   8      797.15      846.85     19.75 o 
   4  -1   8       88.65       44.25     13.07 o 
   5  -1   8      219.38      247.00     21.11 o 
   6  -1   8      733.38      795.60     23.95 o 
   7  -1   8      383.93      424.19     23.13 o 
   8  -1   8      161.36      195.10     25.75 o 
   9  -1   8       35.94       23.94     24.82 o 
  10  -1   8       39.10       35.15     22.37 o 
 -10   0   8       25.06       46.19     24.96 o 
  -9   0   8       58.84       59.29     19.46 o 
  -8   0   8       23.16       36.97     20.36 o 
  -7   0   8      128.20      131.84     16.89 o 
  -6   0   8       40.92       46.37     18.01 o 
  -5   0   8      650.50      684.86     24.11 o 
  -4   0   8      176.21      194.54     31.03 o 
  -3   0   8      197.94      264.67     18.36 o 
  -2   0   8     1365.39     1341.39     27.60 o 
  -1   0   8      817.36      778.76     26.10 o 
   0   0   8     4765.58     4792.68     53.78 o 
   1   0   8      157.22      169.68     15.41 o 
   2   0   8      221.32      222.65     15.10 o 
   3   0   8      440.55      423.55     17.77 o 
   4   0   8     5215.92     5501.19     80.94 o 
   5   0   8       33.86       19.85     17.96 o 
   6   0   8       62.31       92.26     21.16 o 
   7   0   8      766.32      791.02     25.00 o 
   8   0   8      770.64      801.88     25.99 o 
   9   0   8      107.14      129.49     24.80 o 
  10   0   8       58.02       58.00     26.41 o 
  -9   1   8       59.89       82.11     19.55 o 
  -8   1   8      352.48      316.67     18.13 o 
  -7   1   8       70.76       66.98     16.91 o 
  -6   1   8      416.94      395.66     17.38 o 
  -5   1   8      505.43      496.91     17.49 o 
  -4   1   8      172.53      164.21     17.77 o 
  -3   1   8     1816.28     1890.37     34.70 o 
  -2   1   8     1257.46     1288.78     27.35 o 
  -1   1   8        2.76        5.60     13.78 o 
   0   1   8     1417.25     1446.23     21.26 o 
   1   1   8      406.93      364.51     15.99 o 
   2   1   8      115.16      126.15     13.47 o 
   3   1   8      960.57     1001.66     21.72 o 
   4   1   8     1141.31     1242.67     21.59 o 
   5   1   8      236.41      295.62     16.27 o 
   6   1   8      116.87      121.38     17.14 o 
   7   1   8      203.57      250.01     21.07 o 
   8   1   8       89.46       76.37     19.42 o 
   9   1   8      231.64      245.19     24.69 o 
  10   1   8       18.71        5.36     26.03 o 
  11   1   8        1.13        8.05     29.44 o 
  -9   2   8       59.79       35.22     19.95 o 
  -8   2   8        6.57       17.91     22.10 o 
  -7   2   8        0.19       32.63     18.78 o 
  -6   2   8      254.47      269.14     16.60 o 
  -5   2   8       67.47       86.16     17.15 o 
  -4   2   8      866.71      841.61     41.75 o 
  -3   2   8     1111.72     1078.28     48.98 o 
  -2   2   8      503.49      499.39     16.32 o 
  -1   2   8     2680.90     2466.53    104.80 o 
   0   2   8        0.04       10.20     13.24 o 
   1   2   8       71.30       70.89     13.59 o 
   2   2   8      310.17      279.01     13.55 o 
   3   2   8       46.97       34.37     13.13 o 
   4   2   8      740.77      824.64     18.57 o 
   5   2   8      532.42      519.73     20.84 o 
   6   2   8      754.39      783.68     23.09 o 
   7   2   8       44.56       61.23     17.02 o 
   8   2   8      561.47      533.63     22.22 o 
   9   2   8       42.53       60.95     22.32 o 
  10   2   8       63.29       53.25     27.31 o 
  11   2   8       19.52       26.99     40.39 o 
  -9   3   8        8.11      -12.01     18.23 o 
  -8   3   8      118.06      163.56     31.98 o 
  -7   3   8        2.01       -4.94     19.08 o 
  -6   3   8       36.28       29.74     17.74 o 
  -5   3   8      350.97      352.99     39.23 o 
  -4   3   8       38.17       33.03     16.99 o 
  -3   3   8      498.92      504.53     20.32 o 
  -2   3   8     1736.52     1833.95     50.84 o 
  -1   3   8     1009.75     1015.77     29.29 o 
   0   3   8     1017.35     1054.86     64.95 o 
   1   3   8      340.26      298.64     16.07 o 
   2   3   8     2234.80     2048.02     34.96 o 
   3   3   8      414.60      382.62     14.72 o 
   4   3   8     2203.73     2089.15     32.07 o 
   5   3   8      262.86      287.68     16.77 o 
   6   3   8       34.24       48.54     16.07 o 
   7   3   8      336.54      307.85     20.00 o 
   8   3   8       26.79       27.22     17.17 o 
   9   3   8      337.42      366.36     24.79 o 
  10   3   8      210.65      149.13     30.29 o 
  11   3   8       60.40       73.13     29.47 o 
  -9   4   8        0.00       -8.54     20.98 o 
  -8   4   8        6.04       29.32     25.77 o 
  -7   4   8       17.27       21.81     20.14 o 
  -6   4   8      105.55      122.64     14.45 o 
  -5   4   8      700.74      686.85     74.19 o 
  -4   4   8      474.23      422.91     26.12 o 
  -3   4   8       11.56       18.07     16.39 o 
  -2   4   8     1011.70      972.54     28.64 o 
  -1   4   8      306.59      345.81     24.88 o 
   0   4   8       45.19       65.29     11.10 o 
   1   4   8        5.86        5.96     12.13 o 
   2   4   8     6210.12     6355.22    104.74 o 
   3   4   8      164.03      222.03     14.74 o 
   4   4   8      461.25      444.86     18.27 o 
   5   4   8       95.50      113.90     14.50 o 
   6   4   8      430.61      372.86     17.82 o 
   7   4   8      147.01      171.18     17.75 o 
   8   4   8      122.02      133.47     21.08 o 
   9   4   8       14.86       17.03     20.74 o 
  10   4   8      112.31      129.59     26.14 o 
  11   4   8        8.63        8.35     28.35 o 
  -9   5   8       11.94       20.63     22.67 o 
  -8   5   8        2.12      -12.20     17.97 o 
  -7   5   8       63.66       70.32     18.94 o 
  -6   5   8       40.81       35.39     21.63 o 
  -5   5   8      636.78      629.00     24.71 o 
  -4   5   8      193.40      201.10     21.31 o 
  -3   5   8     1141.43     1093.81     16.38 o 
  -2   5   8       76.47       80.08     14.31 o 
  -1   5   8      114.92      139.08     14.07 o 
   0   5   8     1239.82     1294.64     31.01 o 
   1   5   8      417.16      382.41     18.37 o 
   2   5   8       26.75       38.78     16.24 o 
   3   5   8      284.04      292.14     14.21 o 
   4   5   8      503.85      538.46     22.46 o 
   5   5   8       55.18       34.64     17.19 o 
   6   5   8        4.25       27.75     21.03 o 
   7   5   8      149.95      133.22     18.86 o 
   8   5   8      184.07      197.97     22.05 o 
   9   5   8      444.06      436.63     23.78 o 
  10   5   8       81.19       78.40     29.66 o 
  11   5   8      110.34       97.76     32.79 o 
  -8   6   8      101.98       93.03     21.15 o 
  -7   6   8        2.46       19.43     18.30 o 
  -6   6   8       34.77       58.73     19.93 o 
  -5   6   8     1830.62     1908.17     24.82 o 
  -4   6   8        8.61       21.01     13.95 o 
  -3   6   8     1083.83     1094.04     25.90 o 
  -2   6   8       26.69       23.51     10.60 o 
  -1   6   8      718.12      698.02     14.87 o 
   0   6   8     1591.64     1563.44     17.43 o 
   1   6   8       31.67       25.48     12.96 o 
   2   6   8       73.38       94.03     13.33 o 
   3   6   8        5.11       16.82     13.82 o 
   4   6   8      316.14      353.23     22.10 o 
   5   6   8        3.18        4.88     21.35 o 
   6   6   8      140.09      178.20     18.53 o 
   7   6   8       54.08       70.45     23.30 o 
   8   6   8       10.62       18.86     24.44 o 
   9   6   8       10.72        1.13     26.61 o 
  10   6   8       31.41       54.89     29.14 o 
  -8   7   8        4.25      -19.38     24.56 o 
  -7   7   8       70.35       72.92     22.51 o 
  -6   7   8       38.17       56.58     17.45 o 
  -5   7   8        8.18       15.64     16.28 o 
  -4   7   8      619.17      554.04     14.41 o 
  -3   7   8      456.97      457.62     13.33 o 
  -2   7   8       54.51       38.53     15.58 o 
  -1   7   8      361.84      311.24     12.68 o 
   0   7   8      363.13      350.20     12.85 o 
   1   7   8      682.81      630.48     15.33 o 
   2   7   8      898.20      878.25     66.16 o 
   3   7   8      166.55      159.35     14.88 o 
   4   7   8      524.18      547.09     19.92 o 
   5   7   8        2.52       22.05     23.35 o 
   6   7   8       11.40       -7.90     16.29 o 
   7   7   8       35.73       22.79     23.60 o 
   8   7   8        6.00        7.62     20.35 o 
   9   7   8      244.66      219.76     27.86 o 
  10   7   8       19.53       56.79     29.80 o 
  -7   8   8       17.44       26.10     28.10 o 
  -6   8   8        3.86        3.69     18.14 o 
  -5   8   8       12.33       20.38     15.08 o 
  -4   8   8      390.37      397.13     18.02 o 
  -3   8   8      250.66      236.78     25.73 o 
  -2   8   8      302.75      312.24     14.55 o 
  -1   8   8       39.49       53.29     11.47 o 
   0   8   8        0.59        6.28     14.46 o 
   1   8   8      142.57      177.44     13.71 o 
   2   8   8       23.09       23.05     12.38 o 
   3   8   8       11.34       25.03     15.74 o 
   4   8   8       11.17       16.65     16.21 o 
   5   8   8      286.86      340.34     52.74 o 
   6   8   8       77.37      106.81     19.33 o 
   7   8   8       57.76       19.02     39.34 o 
   8   8   8       85.83       87.69     26.18 o 
   9   8   8       10.43        2.79     28.17 o 
  10   8   8       23.32       35.87     24.96 o 
  -6   9   8       23.18       -3.42     22.23 o 
  -5   9   8       37.40       52.50     16.16 o 
  -4   9   8       29.00       38.49     12.85 o 
  -3   9   8      326.84      296.22     21.91 o 
  -2   9   8     1037.51     1083.37     42.40 o 
  -1   9   8        3.16      -14.13     14.13 o 
   0   9   8      170.63      173.52     14.18 o 
   1   9   8      219.02      231.09     15.97 o 
   2   9   8      785.32      738.33     70.75 o 
   3   9   8       94.22      121.48     19.29 o 
   4   9   8       36.36       30.48     14.64 o 
   5   9   8      523.24      545.35     26.59 o 
   6   9   8        1.50       79.73     44.30 o 
   7   9   8       17.10        1.90     20.69 o 
   8   9   8       15.02       86.26     49.49 o 
   9   9   8       29.55       44.81     20.76 o 
  -6  10   8        0.07       19.14     18.35 o 
  -5  10   8       37.12       38.42     14.22 o 
  -4  10   8        4.58       34.27     22.02 o 
  -3  10   8      162.28      164.67     16.21 o 
  -2  10   8       23.17       20.66     13.50 o 
  -1  10   8      159.26      188.29     22.77 o 
   0  10   8       44.48       67.43     13.15 o 
   1  10   8       91.85       74.35     14.61 o 
   2  10   8     2502.14     2588.90     81.15 o 
   3  10   8       26.06       43.12     17.27 o 
   4  10   8       13.94       53.67     26.39 o 
   5  10   8       69.88       73.31     24.98 o 
   6  10   8      148.22      157.49     40.04 o 
   7  10   8        0.02      -26.56     26.56 o 
   8  10   8        5.96       15.59     28.88 o 
   9  10   8       24.74       -9.69     25.36 o 
  -5  11   8       11.71        7.25     18.58 o 
  -4  11   8        1.29       25.87     17.32 o 
  -3  11   8        1.37        7.80     16.24 o 
  -2  11   8       30.82       55.30     15.51 o 
  -1  11   8        1.99       14.52     15.11 o 
   0  11   8       43.61       46.04     12.72 o 
   1  11   8       16.98       13.43     13.73 o 
   2  11   8      295.02      288.78     17.71 o 
   3  11   8       29.18       58.12     16.26 o 
   4  11   8      315.53      272.84     18.25 o 
   5  11   8       70.56       85.97     26.95 o 
   6  11   8        6.49        9.78     54.89 o 
   7  11   8       17.83        4.62     29.00 o 
   8  11   8       16.43       35.30     28.44 o 
  -4  12   8        3.98       28.30     18.36 o 
  -3  12   8       90.30       94.64     15.06 o 
  -2  12   8       60.00       54.64     15.07 o 
  -1  12   8        0.34       16.11     17.75 o 
   0  12   8       12.31       31.01     15.85 o 
   1  12   8        0.19       15.98     16.09 o 
   2  12   8       18.16       18.33     24.52 o 
   3  12   8      236.86      242.39     17.90 o 
   4  12   8      689.96      666.89     25.66 o 
   5  12   8        9.69       61.85     23.93 o 
   6  12   8       10.25       -3.27     25.47 o 
   7  12   8        2.10       69.64     25.65 o 
  -2  13   8       19.00       46.87     18.02 o 
  -1  13   8       12.43       10.06     17.25 o 
   0  13   8        1.37       40.46     19.04 o 
   1  13   8        0.12        0.12     15.37 o 
   2  13   8      748.58      652.29     21.19 o 
   3  13   8        2.97        6.62     17.55 o 
   4  13   8        0.17       28.15     24.87 o 
   5  13   8      114.29      115.35     22.55 o 
   6  13   8        5.34       49.23     26.39 o 
   0  14   8       30.14       27.51     16.83 o 
   1  14   8       47.86       55.98     23.80 o 
   2  14   8       85.25      103.67     20.97 o 
   3  14   8      208.45      177.45     20.53 o 
   4  14   8       87.50       56.38     19.95 o 
  -2 -12   9       40.27       61.61     21.61 o 
  -1 -12   9       44.64       49.62     21.73 o 
   0 -12   9        3.48       12.13     21.46 o 
  -5 -11   9       76.87       55.91     22.33 o 
  -4 -11   9        3.17       -1.26     20.96 o 
  -3 -11   9       49.49       44.05     18.54 o 
  -2 -11   9       23.30        7.53     20.12 o 
  -1 -11   9       16.43       27.89     22.73 o 
   0 -11   9        1.21       34.80     19.26 o 
   1 -11   9      135.43      146.92     20.37 o 
   2 -11   9       17.36       16.39     20.05 o 
   3 -11   9       13.96       43.70     20.65 o 
  -6 -10   9       19.72       15.79     24.85 o 
  -5 -10   9      116.19      154.46     23.94 o 
  -4 -10   9        0.75       24.26     22.94 o 
  -3 -10   9        9.42      -10.75     24.74 o 
  -2 -10   9        2.91        2.57     16.42 o 
  -1 -10   9      147.07      156.13     21.51 o 
   0 -10   9       93.82       62.42     18.11 o 
   1 -10   9      134.71      139.48     19.33 o 
   2 -10   9       11.64       -4.01     16.68 o 
   3 -10   9        0.45       -3.48     17.19 o 
   4 -10   9        2.80        3.07     19.27 o 
  -7  -9   9       15.98       -1.92     25.47 o 
  -6  -9   9        0.15        6.90     23.54 o 
  -5  -9   9        9.94       34.12     31.27 o 
  -4  -9   9       85.47       73.41     28.31 o 
  -3  -9   9       29.28       25.79     17.90 o 
  -2  -9   9      322.30      308.76     18.73 o 
  -1  -9   9      105.59      125.72     17.63 o 
   0  -9   9      357.20      366.85     20.49 o 
   1  -9   9       66.38       49.81     17.52 o 
   2  -9   9       19.61       11.89     29.60 o 
   3  -9   9      600.83      631.73     42.47 o 
   4  -9   9       14.50       32.82     18.24 o 
   5  -9   9       32.11       38.07     16.52 o 
   6  -9   9        2.74       49.08     33.15 o 
  -8  -8   9       45.65       86.15     31.64 o 
  -7  -8   9        2.66        3.14     20.96 o 
  -6  -8   9       66.75       59.66     22.83 o 
  -5  -8   9       17.57       28.42     19.25 o 
  -4  -8   9      325.24      289.82     16.94 o 
  -3  -8   9      405.77      344.79     31.40 o 
  -2  -8   9       29.93       16.29     19.48 o 
  -1  -8   9      365.03      370.36     16.09 o 
   0  -8   9       38.60       46.29     18.78 o 
   1  -8   9     4874.11     4992.51    195.30 o 
   2  -8   9      234.97      264.26     21.55 o 
   3  -8   9      289.22      334.14     22.96 o 
   4  -8   9        1.72       34.57     16.49 o 
   5  -8   9       12.69       16.96     15.85 o 
   6  -8   9       25.22       11.30     22.73 o 
   7  -8   9       86.57       73.15     22.09 o 
  -8  -7   9       45.76       42.48     20.86 o 
  -7  -7   9       44.61       66.66     39.01 o 
  -6  -7   9       29.35       39.41     19.29 o 
  -5  -7   9       61.13       35.66     18.19 o 
  -4  -7   9      124.51      123.60     20.09 o 
  -3  -7   9       59.11       51.88     16.87 o 
  -2  -7   9        0.62       11.40     15.75 o 
  -1  -7   9      285.66      285.45     17.22 o 
   0  -7   9      713.46      728.38     36.15 o 
   1  -7   9      873.81      913.99     30.38 o 
   2  -7   9        1.56        6.37     15.33 o 
   3  -7   9       46.10       57.27     13.97 o 
   4  -7   9      574.57      587.83     57.14 o 
   5  -7   9      653.98      692.82     25.18 o 
   6  -7   9       11.61       39.93     17.20 o 
   7  -7   9        6.55       21.27     29.10 o 
  -9  -6   9       17.67       36.98     24.84 o 
  -8  -6   9        1.02       25.02     20.46 o 
  -7  -6   9        0.48       -5.38     16.79 o 
  -6  -6   9      137.17      147.92     21.15 o 
  -5  -6   9      180.93      200.50     15.89 o 
  -4  -6   9        0.06       -1.56     13.62 o 
  -3  -6   9        2.40      -12.95     12.95 o 
  -2  -6   9       82.19       83.30     18.16 o 
  -1  -6   9      617.12      624.64     32.83 o 
   0  -6   9       20.64       22.86     12.29 o 
   1  -6   9       22.67       23.94     14.58 o 
   2  -6   9      446.91      431.90     16.63 o 
   3  -6   9     1724.52     1732.47     81.69 o 
   4  -6   9      152.58      157.04     15.72 o 
   5  -6   9       83.68       92.04     16.70 o 
   6  -6   9       35.30       36.83     17.90 o 
   7  -6   9       15.81      -22.59     22.59 o 
   8  -6   9      144.44      144.93     26.52 o 
  -9  -5   9        8.59        9.43     29.60 o 
  -8  -5   9        0.01       25.33     22.38 o 
  -7  -5   9       51.98       24.87     18.90 o 
  -6  -5   9      152.48      158.31     16.16 o 
  -5  -5   9       18.51       29.61     33.09 o 
  -4  -5   9      198.54      185.98     14.96 o 
  -3  -5   9      254.87      255.40     18.61 o 
  -2  -5   9      110.25      141.00     18.00 o 
  -1  -5   9     1202.55     1208.06     20.38 o 
   0  -5   9      166.78      166.63     15.23 o 
   1  -5   9       70.79       97.52     16.75 o 
   2  -5   9      198.77      173.61     17.27 o 
   3  -5   9      198.05      203.52     17.89 o 
   4  -5   9       25.60       38.74     15.11 o 
   5  -5   9      148.13      164.23     16.52 o 
   6  -5   9      293.86      303.35     53.72 o 
   7  -5   9      553.45      581.08     21.39 o 
   8  -5   9      119.37      122.97     20.76 o 
   9  -5   9        1.91       46.19     22.84 o 
  -9  -4   9       49.22       29.47     20.28 o 
  -8  -4   9        0.45        4.52     18.90 o 
  -7  -4   9        8.77       28.93     17.62 o 
  -6  -4   9       18.62       23.11     16.79 o 
  -5  -4   9       81.87      112.99     18.55 o 
  -4  -4   9        2.99        4.66     15.83 o 
  -3  -4   9      105.36       90.66     15.83 o 
  -2  -4   9      199.05      221.53     14.12 o 
  -1  -4   9      136.45      101.30     14.92 o 
   0  -4   9     1500.78     1486.36     34.94 o 
   1  -4   9     2112.87     2047.28     22.47 o 
   2  -4   9      283.53      306.54     17.02 o 
   3  -4   9      514.31      509.06     21.04 o 
   4  -4   9      441.36      436.30     30.84 o 
   5  -4   9      210.29      228.01     19.06 o 
   6  -4   9       19.40       28.80     21.31 o 
   7  -4   9      289.69      287.81     23.44 o 
   8  -4   9      130.42      121.14     17.97 o 
   9  -4   9      149.75      149.57     22.58 o 
  -9  -3   9      103.04      123.84     23.26 o 
  -8  -3   9       23.85       15.98     16.49 o 
  -7  -3   9       19.10       42.20     17.28 o 
  -6  -3   9        0.28        8.94     16.58 o 
  -5  -3   9        7.40       29.89     15.57 o 
  -4  -3   9     2041.05     2090.72     28.09 o 
  -3  -3   9      119.35      126.41     15.40 o 
  -2  -3   9       15.96       48.07     13.09 o 
  -1  -3   9     1935.45     1904.15     38.70 o 
   0  -3   9      840.34      792.53     29.79 o 
   1  -3   9     6080.90     6557.12    103.20 o 
   2  -3   9       43.67       60.31     14.16 o 
   3  -3   9     2798.80     2720.29     56.72 o 
   4  -3   9      728.09      711.63     23.74 o 
   5  -3   9      111.74       90.24     15.52 o 
   6  -3   9     1017.20     1003.96     28.25 o 
   7  -3   9        3.63        8.30     15.74 o 
   8  -3   9      109.40      125.54     20.02 o 
   9  -3   9       54.05      101.79     28.60 o 
  -9  -2   9       13.64       29.18     22.75 o 
  -8  -2   9       18.25       24.48     18.47 o 
  -7  -2   9        5.54        6.01     15.16 o 
  -6  -2   9      554.22      544.47     30.57 o 
  -5  -2   9       16.75       15.08     14.00 o 
  -4  -2   9       53.42       35.08     14.87 o 
  -3  -2   9      127.03      122.53     15.33 o 
  -2  -2   9      190.92      227.03     17.95 o 
  -1  -2   9      717.05      702.74     27.84 o 
   0  -2   9     1669.32     1564.01     24.34 o 
   1  -2   9       72.20      100.41     17.21 o 
   2  -2   9      103.32      101.76     16.69 o 
   3  -2   9       22.58       42.98     14.42 o 
   4  -2   9      199.88      183.09     15.98 o 
   5  -2   9      213.98      197.71     19.65 o 
   6  -2   9     3176.06     3251.55     29.24 o 
   7  -2   9       90.69      116.46     16.20 o 
   8  -2   9       24.41       -3.99     23.71 o 
   9  -2   9       47.96       53.90     49.08 o 
  10  -2   9       90.11       41.51     23.23 o 
  -9  -1   9       57.69       66.91     17.67 o 
  -8  -1   9       14.61       37.00     20.96 o 
  -7  -1   9      326.11      315.99     22.43 o 
  -6  -1   9      777.90      781.37     36.09 o 
  -5  -1   9       14.22        9.99     31.54 o 
  -4  -1   9     2345.88     2304.66     29.89 o 
  -3  -1   9      509.44      500.70     17.27 o 
  -2  -1   9        1.33        8.29     17.26 o 
  -1  -1   9     2303.50     2249.21     35.80 o 
   0  -1   9      276.60      229.72     18.42 o 
   1  -1   9     3101.79     2842.14     74.80 o 
   2  -1   9       13.35       25.57     19.69 o 
   3  -1   9     1558.28     1641.88     20.97 o 
   4  -1   9       13.48       30.62     16.90 o 
   5  -1   9     1762.13     1800.44     60.34 o 
   6  -1   9      407.53      405.21     19.24 o 
   7  -1   9      111.23      116.88     22.68 o 
   8  -1   9      819.72      798.02     59.41 o 
   9  -1   9        0.01      -15.44     20.79 o 
  10  -1   9       34.27       25.43     19.42 o 
  -9   0   9      184.11      141.54     17.71 o 
  -8   0   9        7.99       -0.12     14.39 o 
  -7   0   9      272.68      220.49     19.85 o 
  -6   0   9       18.87       36.38     15.50 o 
  -5   0   9      389.48      459.11     23.73 o 
  -4   0   9      130.22      111.35     36.03 o 
  -3   0   9      800.58      771.75     24.51 o 
  -2   0   9     2388.83     2448.17     27.44 o 
  -1   0   9     1536.68     1421.92     25.75 o 
   0   0   9       45.30       55.39     18.10 o 
   1   0   9     3787.65     3662.10     58.93 o 
   2   0   9        4.54        6.62     12.72 o 
   3   0   9    18697.14    20094.31    595.44 o 
   4   0   9        9.06       13.58     14.17 o 
   5   0   9      383.29      444.67     19.88 o 
   6   0   9      689.50      710.35     23.95 o 
   7   0   9       57.46       68.39     18.48 o 
   8   0   9      204.44      176.67     23.57 o 
   9   0   9       28.21        6.40     25.03 o 
  10   0   9      414.52      380.86     28.24 o 
  -9   1   9       52.25       47.08     19.71 o 
  -8   1   9       13.13       31.83     22.06 o 
  -7   1   9       25.45        8.55     19.30 o 
  -6   1   9     1057.08     1140.96     48.82 o 
  -5   1   9      667.61      649.87     24.14 o 
  -4   1   9      142.09      115.43     21.11 o 
  -3   1   9       35.04       40.43     21.68 o 
  -2   1   9      430.00      502.97     15.65 o 
  -1   1   9      191.77      215.16     15.88 o 
   0   1   9        5.90       30.28     14.82 o 
   1   1   9     1857.76     1919.52     24.57 o 
   2   1   9        3.56       13.77     14.18 o 
   3   1   9        6.25       10.17     14.05 o 
   4   1   9       87.83       99.95     15.21 o 
   5   1   9       22.95       22.50     14.89 o 
   6   1   9     1119.32     1171.19     46.20 o 
   7   1   9      631.48      613.67     23.23 o 
   8   1   9      570.94      580.20     25.96 o 
   9   1   9       48.39       93.04     24.56 o 
  10   1   9        0.30        7.36     25.96 o 
  -9   2   9       13.86        1.32     19.70 o 
  -8   2   9       85.18      108.71     20.77 o 
  -7   2   9       46.26       33.71     19.25 o 
  -6   2   9      365.60      368.53     17.07 o 
  -5   2   9       92.24       98.59     17.56 o 
  -4   2   9      256.86      287.56     16.07 o 
  -3   2   9      435.77      472.52     19.77 o 
  -2   2   9     1451.41     1504.43     24.95 o 
  -1   2   9      927.60      916.81     18.43 o 
   0   2   9     2305.33     2130.85     22.01 o 
   1   2   9      659.34      683.09     17.13 o 
   2   2   9      141.92      127.86     14.61 o 
   3   2   9     2498.43     2562.91     37.63 o 
   4   2   9       57.51       63.57     14.72 o 
   5   2   9        0.71       -0.29     14.26 o 
   6   2   9       42.26       42.75     15.66 o 
   7   2   9      440.40      477.09     19.99 o 
   8   2   9      100.75       94.11     18.91 o 
   9   2   9     1043.26     1025.08     36.13 o 
  10   2   9       49.88       64.78     26.59 o 
  11   2   9        5.86       20.98     32.74 o 
  -9   3   9        0.05      -10.91     20.67 o 
  -8   3   9       17.77       17.67     18.46 o 
  -7   3   9       27.60       50.50     19.70 o 
  -6   3   9       36.57       59.03     17.76 o 
  -5   3   9       11.75       17.40     14.66 o 
  -4   3   9     1661.52     1543.93     45.49 o 
  -3   3   9      424.48      442.30     16.33 o 
  -2   3   9     3107.61     3165.39    167.74 o 
  -1   3   9       49.00       34.05     11.41 o 
   0   3   9      181.66      181.62     12.52 o 
   1   3   9       89.63       64.24     12.96 o 
   2   3   9       66.35       48.01     12.03 o 
   3   3   9      244.84      225.49     12.55 o 
   4   3   9      204.23      195.35     15.71 o 
   5   3   9     2070.11     2078.85     70.32 o 
   6   3   9      266.20      243.43     16.40 o 
   7   3   9       34.40       45.36     15.86 o 
   8   3   9       70.86       71.22     19.36 o 
   9   3   9      198.61      187.09     22.34 o 
  10   3   9       18.59        8.89     24.36 o 
  11   3   9        0.01       10.00     30.58 o 
  -9   4   9       19.72       13.21     24.16 o 
  -8   4   9       36.84       38.62     16.92 o 
  -7   4   9       39.60       55.62     31.79 o 
  -6   4   9       20.85       26.47     13.91 o 
  -5   4   9        0.01       20.48     14.84 o 
  -4   4   9      465.73      387.22     27.73 o 
  -3   4   9      740.89      713.89     34.22 o 
  -2   4   9      493.52      421.49     13.93 o 
  -1   4   9      129.79      145.85     13.18 o 
   0   4   9     1047.61     1028.63     23.22 o 
   1   4   9     9213.36     9943.57    145.35 o 
   2   4   9       47.77       44.52     13.74 o 
   3   4   9       34.64       32.97     12.74 o 
   4   4   9       22.49       16.78     15.60 o 
   5   4   9      195.69      209.24     16.76 o 
   6   4   9       18.52       38.25     16.02 o 
   7   4   9       38.63       40.69     17.18 o 
   8   4   9       17.17        7.73     17.58 o 
   9   4   9        0.62       13.68     24.09 o 
  10   4   9       25.97       43.86     25.77 o 
  11   4   9       26.63       30.00     30.81 o 
  -8   5   9        0.10       10.18     22.82 o 
  -7   5   9      142.30      159.38     18.19 o 
  -6   5   9      340.81      303.89     15.55 o 
  -5   5   9      470.71      486.61     26.94 o 
  -4   5   9        0.34       12.43     16.93 o 
  -3   5   9      127.57      126.77     12.18 o 
  -2   5   9     2763.14     2561.96    161.33 o 
  -1   5   9      632.05      610.96     36.67 o 
   0   5   9     1021.33     1006.10     17.76 o 
   1   5   9      453.11      568.32     16.47 o 
   2   5   9      211.13      212.46     14.06 o 
   3   5   9     1364.17     1722.50     20.67 o 
   4   5   9        0.29       -4.57     16.61 o 
   5   5   9       10.82       13.23     17.57 o 
   6   5   9        9.63       -5.82     20.75 o 
   7   5   9      688.66      677.59     37.10 o 
   8   5   9        2.58        8.55     20.92 o 
   9   5   9       56.07       62.03     22.06 o 
  10   5   9       17.99       11.65     24.67 o 
  11   5   9       75.43       71.35     73.12 o 
  -8   6   9       23.20        1.74     23.90 o 
  -7   6   9        4.58       -1.69     20.81 o 
  -6   6   9       87.04       62.74     15.20 o 
  -5   6   9      155.65      153.31     23.49 o 
  -4   6   9      137.52      143.96     16.37 o 
  -3   6   9        0.80       -2.60     14.45 o 
  -2   6   9      643.37      659.77     15.60 o 
  -1   6   9      225.45      246.60     16.95 o 
   0   6   9     1662.91     1465.36     94.20 o 
   1   6   9      752.83      769.71     18.32 o 
   2   6   9      105.29       88.84     16.19 o 
   3   6   9     1227.15     1476.28     37.13 o 
   4   6   9        0.00       -0.30     16.37 o 
   5   6   9       11.39       26.91     21.48 o 
   6   6   9        0.13       21.96     22.30 o 
   7   6   9       44.44       60.15     19.29 o 
   8   6   9        1.61       -6.32     25.00 o 
   9   6   9       89.01      103.84     26.61 o 
  10   6   9       39.80       67.04     44.43 o 
  -8   7   9       24.74       39.46     24.43 o 
  -7   7   9        0.50       18.89     19.28 o 
  -6   7   9       25.64       47.10     20.59 o 
  -5   7   9      334.82      316.39     20.82 o 
  -4   7   9      122.89      145.63     14.39 o 
  -3   7   9      744.35      691.45     16.86 o 
  -2   7   9       77.54       71.72     13.47 o 
  -1   7   9       69.02       62.88     12.11 o 
   0   7   9      413.06      407.44     14.64 o 
   1   7   9     2659.30     2656.57     76.81 o 
   2   7   9      429.15      417.40     15.09 o 
   3   7   9       40.22       39.98     15.73 o 
   4   7   9       10.05      -10.84     20.88 o 
   5   7   9      103.92      120.86     22.26 o 
   6   7   9      443.82      464.87     20.56 o 
   7   7   9       56.03       69.78     32.52 o 
   8   7   9       50.11       55.10     41.87 o 
   9   7   9       12.48       64.49     27.71 o 
  10   7   9       25.77        2.21     24.10 o 
  -7   8   9       15.53       18.01     29.05 o 
  -6   8   9      121.76      122.42     21.60 o 
  -5   8   9        1.43        9.19     13.71 o 
  -4   8   9      290.80      265.21     17.01 o 
  -3   8   9       69.72       68.05     14.45 o 
  -2   8   9       22.48       21.26     15.40 o 
  -1   8   9       80.86       71.39     13.91 o 
   0   8   9       38.44       41.85     14.77 o 
   1   8   9      883.11      972.22     18.71 o 
   2   8   9      369.49      427.11     25.90 o 
   3   8   9       38.77       60.05     15.44 o 
   4   8   9      192.98      189.20     19.39 o 
   5   8   9       18.35       35.11     18.02 o 
   6   8   9      230.29      225.89     26.36 o 
   7   8   9        8.91       29.99     31.60 o 
   8   8   9       20.18      -11.61     48.60 o 
   9   8   9      132.41      117.50     28.76 o 
  10   8   9        2.00       15.41     30.76 o 
  -6   9   9       19.75        9.97     25.65 o 
  -5   9   9      109.78      118.24     14.17 o 
  -4   9   9      278.33      318.41     18.90 o 
  -3   9   9      243.17      255.52     22.34 o 
  -2   9   9      130.50      123.31     12.21 o 
  -1   9   9      674.79      673.74     28.80 o 
   0   9   9       75.06       95.02     13.94 o 
   1   9   9      355.30      409.24     15.24 o 
   2   9   9        4.07       49.75     13.65 o 
   3   9   9        4.53       16.50     14.59 o 
   4   9   9       25.47       33.97     16.17 o 
   5   9   9       35.45       54.86     24.42 o 
   6   9   9       10.22       13.69     24.72 o 
   7   9   9       12.63       30.84     18.49 o 
   8   9   9        1.78       -4.73     21.92 o 
   9   9   9        3.60       21.50     23.75 o 
  -6  10   9       10.61       31.80     18.20 o 
  -5  10   9        3.57      -17.59     17.59 o 
  -4  10   9      113.09      134.01     15.85 o 
  -3  10   9      268.85      274.51     28.12 o 
  -2  10   9      152.73      170.68     13.15 o 
  -1  10   9      282.54      274.95     16.88 o 
   0  10   9      398.06      449.18     17.67 o 
   1  10   9      479.25      464.22     15.00 o 
   2  10   9       74.70      104.31     16.54 o 
   3  10   9      361.07      335.94     15.90 o 
   4  10   9       10.18       27.73     16.06 o 
   5  10   9      245.66      230.86     38.84 o 
   6  10   9       15.63       62.25     26.57 o 
   7  10   9        3.24       14.99     21.77 o 
   8  10   9       19.40       56.36     23.62 o 
   9  10   9        0.55        4.99     39.53 o 
  -5  11   9        9.45       16.64     18.63 o 
  -4  11   9       49.28       54.11     15.93 o 
  -3  11   9       10.58        1.39     16.48 o 
  -2  11   9       72.99       65.68     15.62 o 
  -1  11   9      187.27      205.53     15.91 o 
   0  11   9        3.20       -8.92     13.90 o 
   1  11   9      390.20      356.25     25.30 o 
   2  11   9       12.68       13.71     15.13 o 
   3  11   9      239.13      215.37     17.92 o 
   4  11   9       36.12       55.95     19.31 o 
   5  11   9       87.09       74.67     20.38 o 
   6  11   9      118.99      137.24     22.97 o 
   7  11   9        0.03       51.68     28.71 o 
   8  11   9        0.03      -20.88     54.32 o 
  -4  12   9       10.17        8.34     18.39 o 
  -3  12   9        0.97        6.14     17.37 o 
  -2  12   9        0.19       14.35     16.88 o 
  -1  12   9        1.99       -4.12     18.19 o 
   0  12   9       52.62       75.97     18.09 o 
   1  12   9      800.49      773.16     63.15 o 
   2  12   9        4.11        9.83     16.10 o 
   3  12   9      564.08      520.31     20.01 o 
   4  12   9        0.08        9.11     16.51 o 
   5  12   9        0.04        2.36     53.18 o 
   6  12   9      142.80      170.20     25.24 o 
   7  12   9        0.18        5.91     21.81 o 
  -2  13   9       52.95       59.34     15.32 o 
  -1  13   9        2.81        6.57     17.36 o 
   0  13   9       45.88       78.74     19.10 o 
   1  13   9       14.39       47.69     16.90 o 
   2  13   9       96.08      109.75     19.40 o 
   3  13   9       22.74       33.34     17.25 o 
   4  13   9       90.92      110.08     19.61 o 
   5  13   9       13.16       75.75     26.91 o 
   6  13   9       13.26       27.86     31.91 o 
   0  14   9       29.40       23.10     19.77 o 
   1  14   9       14.41       52.56     18.35 o 
   2  14   9       61.48       88.33     20.95 o 
   3  14   9      115.40      124.43     21.49 o 
   4  14   9       10.44       38.49     18.73 o 
  -4 -11  10        6.72       19.41     21.95 o 
  -3 -11  10        0.15       29.55     21.32 o 
  -2 -11  10        0.37       39.20     26.84 o 
  -1 -11  10       93.53       70.36     23.58 o 
   0 -11  10       40.44       29.47     33.22 o 
   1 -11  10        5.21       11.26     23.54 o 
   2 -11  10       10.70        8.24     23.52 o 
  -5 -10  10        0.39       26.78     24.08 o 
  -4 -10  10        0.34       -0.06     19.98 o 
  -3 -10  10        1.82      -19.93     19.93 o 
  -2 -10  10        0.02      -10.00     18.71 o 
  -1 -10  10       39.48       57.37     21.33 o 
   0 -10  10       41.87       58.72     15.58 o 
   1 -10  10       89.49      114.35     18.98 o 
   2 -10  10       15.49       46.74     21.96 o 
   3 -10  10       82.60       87.48     22.63 o 
   4 -10  10       26.36       40.15     23.04 o 
  -6  -9  10       27.40       18.57     24.16 o 
  -5  -9  10        2.12       20.18     22.84 o 
  -4  -9  10        2.95       29.79     24.91 o 
  -3  -9  10       12.00        7.33     15.33 o 
  -2  -9  10       13.07       17.00     20.57 o 
  -1  -9  10       38.32       48.50     17.94 o 
   0  -9  10       66.82       67.18     15.61 o 
   1  -9  10       67.56       74.59     17.63 o 
   2  -9  10      341.10      346.61     26.59 o 
   3  -9  10      130.49      139.07     18.27 o 
   4  -9  10        6.99       33.72     21.18 o 
   5  -9  10       35.75       48.55     22.20 o 
  -7  -8  10        1.40       44.00     21.04 o 
  -6  -8  10       59.48       49.80     23.17 o 
  -5  -8  10       21.35        7.18     19.09 o 
  -4  -8  10       35.29       56.78     20.91 o 
  -3  -8  10      154.49      175.48     18.39 o 
  -2  -8  10       76.84       60.60     26.95 o 
  -1  -8  10      506.98      530.35     20.59 o 
   0  -8  10      132.42      137.73     15.22 o 
   1  -8  10       11.50       19.53     32.55 o 
   2  -8  10      326.23      326.14     17.39 o 
   3  -8  10       88.09       98.39     16.73 o 
   4  -8  10       32.83       24.40     17.04 o 
   5  -8  10       35.86       39.13     26.63 o 
   6  -8  10        5.76       11.02     16.73 o 
  -8  -7  10       58.41       82.12     30.83 o 
  -7  -7  10        5.03       -8.30     18.35 o 
  -6  -7  10       57.03       62.71     17.66 o 
  -5  -7  10       26.46       32.09     18.08 o 
  -4  -7  10        2.70      -19.93     19.93 o 
  -3  -7  10      370.30      367.94     18.16 o 
  -2  -7  10      863.49      868.02     17.30 o 
  -1  -7  10       35.76       54.49     22.02 o 
   0  -7  10      215.82      227.78     18.85 o 
   1  -7  10      876.05      846.55     26.86 o 
   2  -7  10     1092.75     1065.67     87.54 o 
   3  -7  10       62.63       47.30     17.78 o 
   4  -7  10       51.82       66.34     22.73 o 
   5  -7  10        0.99        1.54     23.71 o 
   6  -7  10        3.91       14.93     25.07 o 
   7  -7  10       27.45       -3.06     26.39 o 
  -8  -6  10        1.71       22.30     20.85 o 
  -7  -6  10      141.50      160.31     20.86 o 
  -6  -6  10       47.77       13.57     18.38 o 
  -5  -6  10      345.28      339.74     18.42 o 
  -4  -6  10       46.59       28.63     17.28 o 
  -3  -6  10        1.73       13.53     18.56 o 
  -2  -6  10      187.66      204.09     16.59 o 
  -1  -6  10      150.30      138.10     16.30 o 
   0  -6  10      157.66      137.27     16.11 o 
   1  -6  10       75.32       98.46     23.65 o 
   2  -6  10     8013.16     7856.33    284.38 o 
   3  -6  10     1050.28     1006.16     42.78 o 
   4  -6  10     1109.87     1149.32     60.26 o 
   5  -6  10      449.93      437.43     24.24 o 
   6  -6  10       83.66       80.75     15.80 o 
   7  -6  10      340.34      364.02     38.68 o 
   8  -6  10        8.61       34.34     22.14 o 
  -9  -5  10        4.16        5.46     24.66 o 
  -8  -5  10       71.45       59.21     23.23 o 
  -7  -5  10        0.21       17.75     16.67 o 
  -6  -5  10       49.24       94.11     17.79 o 
  -5  -5  10      214.09      219.28     17.67 o 
  -4  -5  10        9.19       -4.20     16.63 o 
  -3  -5  10       11.24       -2.40     18.49 o 
  -2  -5  10      292.45      277.63     14.90 o 
  -1  -5  10      747.21      674.13     17.39 o 
   0  -5  10      925.28      950.17     17.83 o 
   1  -5  10      182.11      202.66     15.08 o 
   2  -5  10      902.41      883.60     26.47 o 
   3  -5  10      152.63      146.68     15.03 o 
   4  -5  10     1264.71     1276.62     54.03 o 
   5  -5  10      257.92      239.72     16.99 o 
   6  -5  10        0.07       29.40     22.65 o 
   7  -5  10       71.97       83.57     17.65 o 
   8  -5  10       83.39      106.39     28.57 o 
  -9  -4  10      102.80       74.62     24.43 o 
  -8  -4  10       15.98       50.74     36.02 o 
  -7  -4  10        0.05       47.66     28.06 o 
  -6  -4  10      109.33      107.83     20.04 o 
  -5  -4  10      310.13      332.17     19.82 o 
  -4  -4  10       23.25       23.87     18.16 o 
  -3  -4  10        5.29      -15.07     15.88 o 
  -2  -4  10      650.03      678.16     16.52 o 
  -1  -4  10      336.43      309.84     13.30 o 
   0  -4  10     1076.22     1114.49     20.74 o 
   1  -4  10      391.02      378.65     15.73 o 
   2  -4  10       19.86        4.23     16.91 o 
   3  -4  10       28.98       38.94     14.48 o 
   4  -4  10     1096.54     1063.31     42.29 o 
   5  -4  10      390.47      379.69     14.44 o 
   6  -4  10       30.31       20.23     15.45 o 
   7  -4  10      365.73      365.94     24.66 o 
   8  -4  10       74.07       59.93     21.39 o 
   9  -4  10       38.59       63.60     27.46 o 
  -9  -3  10      518.54      486.32     22.18 o 
  -8  -3  10      199.23      191.84     21.75 o 
  -7  -3  10        0.57        6.03     17.50 o 
  -6  -3  10        1.12       42.55     16.20 o 
  -5  -3  10        5.88        7.11     18.32 o 
  -4  -3  10       28.89       27.78     15.58 o 
  -3  -3  10        3.07        7.26     14.60 o 
  -2  -3  10      555.78      566.70     21.88 o 
  -1  -3  10        7.48       -9.01     16.85 o 
   0  -3  10     7224.13     7330.20    186.67 o 
   1  -3  10      523.48      528.09     16.44 o 
   2  -3  10      203.09      217.66     14.79 o 
   3  -3  10      171.24      135.56     16.83 o 
   4  -3  10     1018.15     1015.65     31.83 o 
   5  -3  10     1103.83     1118.51     38.92 o 
   6  -3  10      577.05      610.97     34.41 o 
   7  -3  10       18.61       20.49     22.88 o 
   8  -3  10        7.47        2.13     30.15 o 
   9  -3  10        6.07       25.36     26.21 o 
  -9  -2  10      208.56      172.21     18.42 o 
  -8  -2  10       80.84       31.94     22.93 o 
  -7  -2  10      102.93      136.92     14.83 o 
  -6  -2  10       84.54       86.44     17.84 o 
  -5  -2  10      131.82      144.32     14.57 o 
  -4  -2  10       91.04       79.55     13.86 o 
  -3  -2  10       29.71       32.52     20.92 o 
  -2  -2  10      378.56      392.62     16.65 o 
  -1  -2  10        2.06        2.81     21.25 o 
   0  -2  10      168.04      243.78     21.51 o 
   1  -2  10     1065.57     1163.46     21.77 o 
   2  -2  10     5849.06     6013.15    275.75 o 
   3  -2  10      472.48      458.18     15.91 o 
   4  -2  10       99.86      119.11     13.50 o 
   5  -2  10     1434.08     1439.58     26.40 o 
   6  -2  10      132.22      133.08     22.28 o 
   7  -2  10     2458.34     2556.12     34.63 o 
   8  -2  10        2.28        8.58     19.49 o 
   9  -2  10       67.07       65.73     25.96 o 
  10  -2  10       36.26       65.25     28.51 o 
  -9  -1  10        1.00       10.72     19.96 o 
  -8  -1  10        8.75       22.89     15.92 o 
  -7  -1  10       37.64       28.31     15.30 o 
  -6  -1  10       27.24       10.81     16.17 o 
  -5  -1  10      292.29      305.33     32.80 o 
  -4  -1  10      176.98      167.80     18.64 o 
  -3  -1  10      728.05      741.44     20.91 o 
  -2  -1  10       32.17       34.01     21.18 o 
  -1  -1  10     1263.67     1186.53     23.44 o 
   0  -1  10        0.53       12.74     17.30 o 
   1  -1  10        4.39        1.39     21.29 o 
   2  -1  10     2341.07     3096.31     62.60 o 
   3  -1  10       10.68       15.43     12.05 o 
   4  -1  10     1386.50     1365.46     21.53 o 
   5  -1  10     1495.97     1505.49     36.75 o 
   6  -1  10      794.38      812.72     24.49 o 
   7  -1  10      268.62      276.01     23.36 o 
   8  -1  10      183.19      176.35     24.62 o 
   9  -1  10        0.52       13.85     24.70 o 
  10  -1  10      133.61      144.68     23.76 o 
  -9   0  10      192.43      212.80     20.49 o 
  -8   0  10       46.33       41.30     16.55 o 
  -7   0  10      262.10      266.56     15.71 o 
  -6   0  10      458.95      507.75     29.04 o 
  -5   0  10      144.86      150.33     19.14 o 
  -4   0  10        7.80       38.91     20.91 o 
  -3   0  10      398.06      412.60     18.04 o 
  -2   0  10        0.74      -17.13     17.95 o 
  -1   0  10     1839.01     1816.24     26.31 o 
   0   0  10       11.10       -3.60     17.12 o 
   1   0  10      219.17      225.85     15.21 o 
   2   0  10    20902.01    22906.96    184.49 o 
   3   0  10       32.51       24.16     13.43 o 
   4   0  10     3201.30     3281.93     28.97 o 
   5   0  10       19.80       26.64     15.32 o 
   6   0  10      169.33      186.72     20.62 o 
   7   0  10       50.42       57.27     33.43 o 
   8   0  10        9.01       18.00     24.05 o 
   9   0  10      190.46      214.87     25.74 o 
  10   0  10        2.59       49.64     27.44 o 
  -9   1  10       26.97       35.88     17.91 o 
  -8   1  10        1.27        7.78     14.89 o 
  -7   1  10      244.98      253.60     17.50 o 
  -6   1  10      509.39      540.01     20.18 o 
  -5   1  10       13.28       11.83     13.74 o 
  -4   1  10      345.35      382.07     19.03 o 
  -3   1  10       21.64       49.77     18.11 o 
  -2   1  10        7.98       27.08     15.29 o 
  -1   1  10        7.07        4.36     14.94 o 
   0   1  10        9.69        5.02     13.84 o 
   1   1  10      482.25      460.79     18.13 o 
   2   1  10      290.00      322.68     15.87 o 
   3   1  10      115.39      187.87     14.44 o 
   4   1  10     3116.91     3350.16     32.12 o 
   5   1  10      320.39      306.78     16.04 o 
   6   1  10      665.66      690.32     25.23 o 
   7   1  10      709.11      747.43     31.88 o 
   8   1  10        3.35       10.77     23.39 o 
   9   1  10      277.90      245.30     42.69 o 
  10   1  10       75.48       73.64     22.32 o 
  -9   2  10       54.67       61.40     18.53 o 
  -8   2  10        9.52       29.98     21.18 o 
  -7   2  10       65.65       94.76     15.62 o 
  -6   2  10      184.26      190.69     16.09 o 
  -5   2  10      337.07      347.85     16.18 o 
  -4   2  10        2.86       13.63     15.11 o 
  -3   2  10       62.50       61.40     13.69 o 
  -2   2  10      354.10      274.95     20.58 o 
  -1   2  10      129.97       96.88     15.62 o 
   0   2  10        1.55        4.81     14.57 o 
   1   2  10        2.14       11.42     13.93 o 
   2   2  10      898.01      970.18     17.93 o 
   3   2  10     1000.91     1028.58     17.24 o 
   4   2  10       64.65       84.28     14.66 o 
   5   2  10      234.92      222.65     15.98 o 
   6   2  10      710.15      693.10     25.20 o 
   7   2  10       13.82       11.90     16.54 o 
   8   2  10      351.81      355.30     20.68 o 
   9   2  10      139.47      151.12     25.48 o 
  10   2  10        0.23       15.44     28.88 o 
  11   2  10        3.17       10.74     42.16 o 
  -9   3  10       36.93       43.53     18.44 o 
  -8   3  10        9.16       41.72     24.45 o 
  -7   3  10        0.05       27.18     17.37 o 
  -6   3  10       45.52       67.22     18.69 o 
  -5   3  10        3.63       13.89     14.81 o 
  -4   3  10      120.43      110.14     15.02 o 
  -3   3  10     1757.63     1777.12     98.36 o 
  -2   3  10      312.64      348.62     23.19 o 
  -1   3  10     4654.60     4117.84    272.09 o 
   0   3  10        1.51       19.73     14.36 o 
   1   3  10       88.61       71.02     10.49 o 
   2   3  10     1650.19     1571.04     25.95 o 
   3   3  10      237.09      237.19     15.15 o 
   4   3  10      120.21      146.51     15.23 o 
   5   3  10     1404.79     1350.40     29.96 o 
   6   3  10      628.68      622.13     24.42 o 
   7   3  10      169.06      177.65     18.55 o 
   8   3  10       44.00       58.03     17.36 o 
   9   3  10        1.49        4.10     19.70 o 
  10   3  10      118.95      118.99     26.98 o 
  11   3  10       12.57       35.58     42.66 o 
  -9   4  10        1.08        3.65     21.49 o 
  -8   4  10        8.00       23.94     18.74 o 
  -7   4  10      182.55      192.63     20.72 o 
  -6   4  10      296.54      226.23     16.69 o 
  -5   4  10      445.29      427.51     26.44 o 
  -4   4  10       21.50       19.39     13.02 o 
  -3   4  10     1848.33     1952.58    116.47 o 
  -2   4  10     1114.18     1147.81     33.10 o 
  -1   4  10      934.78      975.53     22.65 o 
   0   4  10     2492.03     2872.44    101.04 o 
   1   4  10     1554.24     1539.39     32.17 o 
   2   4  10       47.46       85.81     15.12 o 
   3   4  10      251.48      250.60     13.61 o 
   4   4  10      888.04      751.23     19.15 o 
   5   4  10     1731.82     1735.04     37.14 o 
   6   4  10      315.49      294.24     17.53 o 
   7   4  10      134.91      128.69     18.42 o 
   8   4  10      140.29      158.69     19.51 o 
   9   4  10       34.21       34.43     19.05 o 
  10   4  10      266.40      236.50     29.12 o 
  11   4  10       15.40       14.41     28.74 o 
  -8   5  10        0.19       14.32     23.48 o 
  -7   5  10       24.27        4.77     18.51 o 
  -6   5  10      189.93      175.62     15.25 o 
  -5   5  10      275.39      252.91     14.83 o 
  -4   5  10        0.61       -2.57     17.11 o 
  -3   5  10      603.78      560.65     45.46 o 
  -2   5  10      585.67      599.62     31.65 o 
  -1   5  10      925.66      975.21     17.69 o 
   0   5  10     1391.85     1575.97     33.78 o 
   1   5  10      227.19      226.08     14.13 o 
   2   5  10       19.95       39.62     14.61 o 
   3   5  10       71.19       70.23     14.65 o 
   4   5  10      197.64      183.69     14.58 o 
   5   5  10      770.08      748.96     33.35 o 
   6   5  10      269.92      268.11     15.73 o 
   7   5  10        3.78       -1.46     20.76 o 
   8   5  10      321.39      284.34     22.05 o 
   9   5  10      349.06      323.91     24.70 o 
  10   5  10      228.00      191.14     26.31 o 
  -8   6  10       16.27       -7.07     21.30 o 
  -7   6  10      102.02       89.02     19.00 o 
  -6   6  10       37.78        3.95     16.97 o 
  -5   6  10       99.48      105.03     18.55 o 
  -4   6  10      144.57      123.13     15.34 o 
  -3   6  10       13.12        6.29     13.29 o 
  -2   6  10      227.23      220.10     11.08 o 
  -1   6  10       55.90       64.90     12.67 o 
   0   6  10     1982.91     2013.56     89.88 o 
   1   6  10      555.77      562.04     15.07 o 
   2   6  10      235.24      295.59     14.12 o 
   3   6  10       16.54       33.58     12.35 o 
   4   6  10       39.42       60.55     15.13 o 
   5   6  10      175.34      171.18     17.67 o 
   6   6  10      584.54      583.86     24.53 o 
   7   6  10      198.67      193.74     23.93 o 
   8   6  10        6.34        7.84     24.88 o 
   9   6  10      526.00      465.71     32.26 o 
  10   6  10        2.08       11.49     29.13 o 
  -7   7  10       17.61       16.82     22.63 o 
  -6   7  10        1.11       -2.17     16.36 o 
  -5   7  10        0.00        1.93     15.20 o 
  -4   7  10      170.95      177.06     16.87 o 
  -3   7  10       43.58       52.52     13.77 o 
  -2   7  10      316.33      298.03     16.50 o 
  -1   7  10     1240.56     1160.33     41.48 o 
   0   7  10       68.02       64.58     14.97 o 
   1   7  10      183.31      181.76     12.52 o 
   2   7  10      669.88      745.76     16.45 o 
   3   7  10       65.53       65.86     14.96 o 
   4   7  10       25.54       35.75     15.39 o 
   5   7  10        0.28      -16.94     36.06 o 
   6   7  10       53.48       56.39     18.72 o 
   7   7  10      191.86      178.38     20.33 o 
   8   7  10       28.01        5.27     20.82 o 
   9   7  10       27.82       37.77     27.50 o 
  10   7  10       13.26       16.08     33.81 o 
  -7   8  10       34.78       30.90     18.64 o 
  -6   8  10      167.04      186.63     24.27 o 
  -5   8  10        1.19       35.45     20.19 o 
  -4   8  10      110.09       85.71     17.22 o 
  -3   8  10        1.27       25.77     11.81 o 
  -2   8  10        5.85        3.03     12.34 o 
  -1   8  10        2.24       18.74     17.83 o 
   0   8  10       62.10       58.23     12.19 o 
   1   8  10      984.92      982.37     31.75 o 
   2   8  10      282.04      282.07     13.36 o 
   3   8  10      437.02      431.69     20.08 o 
   4   8  10      173.77      184.29     18.30 o 
   5   8  10      131.21      148.55     23.13 o 
   6   8  10      250.08      257.79     25.19 o 
   7   8  10       11.32       28.57     24.83 o 
   8   8  10      119.64       98.93     19.33 o 
   9   8  10      151.23      131.07     28.96 o 
  10   8  10       17.88        1.93     36.91 o 
  -6   9  10       28.32       60.85     36.21 o 
  -5   9  10      301.07      339.60     19.60 o 
  -4   9  10      231.99      228.65     14.99 o 
  -3   9  10       29.93       29.21     15.00 o 
  -2   9  10        0.40       14.34     15.73 o 
  -1   9  10       13.75       48.97     14.18 o 
   0   9  10      231.09      205.66     14.42 o 
   1   9  10       11.65       16.75     12.43 o 
   2   9  10      374.66      398.68     24.68 o 
   3   9  10      161.54      134.62     14.14 o 
   4   9  10      673.26      663.89     20.68 o 
   5   9  10      159.38      191.25     34.98 o 
   6   9  10        2.87       13.03     24.65 o 
   7   9  10       50.89       30.17     35.33 o 
   8   9  10       16.61       50.21     21.87 o 
   9   9  10        0.09      -20.50     29.43 o 
  -5  10  10      197.28      173.44     16.64 o 
  -4  10  10        8.48        7.98     15.19 o 
  -3  10  10      260.22      282.89     20.98 o 
  -2  10  10       19.62       32.70     16.84 o 
  -1  10  10      266.69      267.03     13.18 o 
   0  10  10     1230.88     1111.47    104.63 o 
   1  10  10       12.04        9.33     15.90 o 
   2  10  10      908.71      849.91     50.52 o 
   3  10  10        2.78      -10.90     17.10 o 
   4  10  10       22.32       29.82     16.12 o 
   5  10  10       28.90       38.95     25.00 o 
   6  10  10        1.29       14.78     22.22 o 
   7  10  10        1.22        0.75     22.01 o 
   8  10  10       13.94       70.35     28.38 o 
   9  10  10        3.81      -33.05     54.16 o 
  -5  11  10       33.60      -19.09     29.83 o 
  -4  11  10       22.19       54.11     16.16 o 
  -3  11  10       37.93       71.59     16.74 o 
  -2  11  10        1.36      -20.37     20.37 o 
  -1  11  10        0.56        7.36     15.53 o 
   0  11  10      121.16      127.17     16.87 o 
   1  11  10      153.34      172.51     16.09 o 
   2  11  10      313.08      266.67     22.13 o 
   3  11  10       11.45       20.16     18.00 o 
   4  11  10      110.85      101.14     15.55 o 
   5  11  10        7.44       16.33     20.96 o 
   6  11  10       16.19       19.03     22.88 o 
   7  11  10        2.02      -16.92     46.61 o 
   8  11  10        2.72       40.44     64.81 o 
  -3  12  10        0.62       -5.36     24.26 o 
  -2  12  10       12.12       27.51     20.03 o 
  -1  12  10       80.07       93.77     21.20 o 
   0  12  10       25.94       35.65     16.13 o 
   1  12  10      164.66      177.31     16.62 o 
   2  12  10      923.28      954.40     29.35 o 
   3  12  10        0.13       13.44     21.53 o 
   4  12  10      109.62      130.43     21.34 o 
   5  12  10      160.66      186.34     21.06 o 
   6  12  10       45.94       15.13     24.39 o 
   7  12  10       22.63        4.98     28.00 o 
  -2  13  10       51.39       66.36     16.81 o 
  -1  13  10       52.76       46.81     16.24 o 
   0  13  10       76.03      125.79     15.73 o 
   1  13  10       32.73       40.52     17.22 o 
   2  13  10        0.73       11.62     18.66 o 
   3  13  10       77.01       98.37     21.71 o 
   4  13  10       11.61       -0.99     18.73 o 
   5  13  10        0.44      -14.36     30.01 o 
   6  13  10       10.45       26.34     32.08 o 
   0  14  10        5.14       33.35     20.51 o 
   1  14  10       11.83       28.34     18.23 o 
   2  14  10        4.49       23.78     23.72 o 
   3  14  10       61.79       83.58     19.54 o 
   4  14  10        0.15       20.46     18.84 o 
  -3 -11  11       42.98       42.91     26.06 o 
  -2 -11  11      150.87      173.86     24.69 o 
  -1 -11  11        4.48        1.09     18.81 o 
   0 -11  11        0.07       -1.35     24.03 o 
   1 -11  11       89.56      101.81     23.36 o 
   2 -11  11        9.95       -4.29     23.98 o 
  -5 -10  11       10.02       28.83     24.79 o 
  -4 -10  11        3.08      -24.30     24.30 o 
  -3 -10  11       28.59       47.03     22.21 o 
  -2 -10  11      151.35      173.41     28.73 o 
  -1 -10  11        3.78       22.79     17.16 o 
   0 -10  11        5.44       37.00     21.99 o 
   1 -10  11        1.22       48.51     24.23 o 
   2 -10  11        0.01      -22.61     22.61 o 
   3 -10  11        0.07        2.77     22.88 o 
   4 -10  11        7.30        3.02     20.54 o 
  -6  -9  11        0.00       38.13     22.17 o 
  -5  -9  11        0.47       25.45     23.31 o 
  -4  -9  11      155.17      148.86     22.73 o 
  -3  -9  11      151.87      166.43     17.25 o 
  -2  -9  11       63.46       78.14     18.86 o 
  -1  -9  11      135.62      128.54     18.34 o 
   0  -9  11       99.23       87.66     18.13 o 
   1  -9  11      130.55      145.50     18.04 o 
   2  -9  11       90.24      102.50     16.41 o 
   3  -9  11        0.03       22.25     24.15 o 
   4  -9  11      194.81      182.15     17.67 o 
   5  -9  11       11.02       14.12     17.76 o 
  -7  -8  11       46.27       69.25     21.60 o 
  -6  -8  11       35.49       41.29     23.57 o 
  -5  -8  11       51.10       67.47     19.36 o 
  -4  -8  11        7.10        3.46     21.38 o 
  -3  -8  11      182.65      197.55     25.31 o 
  -2  -8  11       35.85       34.73     19.95 o 
  -1  -8  11      452.22      441.83     16.27 o 
   0  -8  11        8.21       45.73     22.01 o 
   1  -8  11        1.68      -15.18     15.18 o 
   2  -8  11      166.06      169.46     15.99 o 
   3  -8  11       30.66       15.73     16.81 o 
   4  -8  11      120.24       94.34     18.98 o 
   5  -8  11       35.91       40.12     16.80 o 
   6  -8  11      192.66      252.26     50.64 o 
  -7  -7  11       14.17       12.06     24.37 o 
  -6  -7  11       10.30       14.30     18.03 o 
  -5  -7  11        1.98      -10.83     18.52 o 
  -4  -7  11      178.19      152.64     21.17 o 
  -3  -7  11       18.57       29.63     15.58 o 
  -2  -7  11      153.48      172.79     17.35 o 
  -1  -7  11      498.22      524.84     16.63 o 
   0  -7  11       63.68       75.57     13.57 o 
   1  -7  11     1283.08     1395.95     45.02 o 
   2  -7  11      102.40      135.83     30.05 o 
   3  -7  11      511.08      501.18     20.02 o 
   4  -7  11       11.41        0.22     16.49 o 
   5  -7  11        9.11       13.45     16.03 o 
   6  -7  11      219.47      208.09     20.15 o 
   7  -7  11       12.54       24.42     22.18 o 
  -8  -6  11        0.88       53.68     36.16 o 
  -7  -6  11       89.82       88.02     32.74 o 
  -6  -6  11      199.77      179.97     19.45 o 
  -5  -6  11        2.28       10.64     20.54 o 
  -4  -6  11        0.03       48.31     23.81 o 
  -3  -6  11       45.20       61.18     16.42 o 
  -2  -6  11       64.80       65.86     14.76 o 
  -1  -6  11      167.14      189.71     19.35 o 
   0  -6  11        7.07        1.33     15.63 o 
   1  -6  11     2915.25     2844.59     84.09 o 
   2  -6  11       34.08       38.60     15.49 o 
   3  -6  11     1281.77     1286.32     43.97 o 
   4  -6  11       51.74       65.12     15.54 o 
   5  -6  11      476.54      452.06     27.60 o 
   6  -6  11      637.99      643.72     21.75 o 
   7  -6  11       65.77       61.62     25.76 o 
   8  -6  11       65.87       83.24     52.96 o 
  -8  -5  11        9.26       35.85     23.20 o 
  -7  -5  11        5.38        4.79     19.65 o 
  -6  -5  11        5.11      -16.47     16.47 o 
  -5  -5  11      312.50      334.65     18.19 o 
  -4  -5  11       55.58       67.99     18.45 o 
  -3  -5  11      328.01      341.33     17.54 o 
  -2  -5  11        9.11        5.17     14.20 o 
  -1  -5  11       39.46       32.18     17.55 o 
   0  -5  11       32.84       33.43     12.21 o 
   1  -5  11       32.05       18.54     17.13 o 
   2  -5  11       22.20       22.52     15.01 o 
   3  -5  11      103.91       98.28     17.74 o 
   4  -5  11      366.02      379.27     22.51 o 
   5  -5  11      613.47      599.27     40.05 o 
   6  -5  11       13.94       19.97     18.68 o 
   7  -5  11        0.01      -15.22     24.48 o 
   8  -5  11       28.51       19.18     21.64 o 
  -9  -4  11       85.80       94.48     21.14 o 
  -8  -4  11        0.16       25.80     27.18 o 
  -7  -4  11       68.54       67.65     26.34 o 
  -6  -4  11       15.70       13.50     20.22 o 
  -5  -4  11        0.99       25.01     20.55 o 
  -4  -4  11        3.83       21.84     18.39 o 
  -3  -4  11      474.67      450.72     22.00 o 
  -2  -4  11      392.86      374.09     15.64 o 
  -1  -4  11      998.43      905.77     40.18 o 
   0  -4  11      686.85      655.44     23.01 o 
   1  -4  11      202.35      194.68     17.73 o 
   2  -4  11      213.27      205.26     15.43 o 
   3  -4  11      425.23      399.77     16.36 o 
   4  -4  11      564.71      549.42     22.72 o 
   5  -4  11       76.85       87.35     17.62 o 
   6  -4  11      635.34      693.58     18.77 o 
   7  -4  11       65.41       82.18     25.50 o 
   8  -4  11       26.76       32.98     20.89 o 
   9  -4  11        6.23       57.04     45.03 o 
  -9  -3  11       30.35       54.44     23.07 o 
  -8  -3  11        8.88       10.03     18.95 o 
  -7  -3  11        9.82       45.93     20.28 o 
  -6  -3  11      252.47      263.32     23.81 o 
  -5  -3  11        1.58        9.88     15.76 o 
  -4  -3  11       37.30       58.96     18.23 o 
  -3  -3  11       26.95       26.36     17.91 o 
  -2  -3  11      986.41     1021.66     28.66 o 
  -1  -3  11      949.88      948.96     20.10 o 
   0  -3  11      123.92      134.19     13.67 o 
   1  -3  11     2585.70     2269.44     33.19 o 
   2  -3  11       54.65       53.46     14.22 o 
   3  -3  11     2480.69     2318.53     57.82 o 
   4  -3  11       13.56       25.25     17.95 o 
   5  -3  11      649.08      669.89     19.81 o 
   6  -3  11      186.91      185.28     16.71 o 
   7  -3  11        5.58       -9.18     22.95 o 
   8  -3  11       13.42       -7.57     24.61 o 
   9  -3  11      265.92      264.62     38.02 o 
  -9  -2  11      218.46      176.79     21.67 o 
  -8  -2  11      137.36      146.70     27.70 o 
  -7  -2  11       36.45       36.19     15.78 o 
  -6  -2  11        2.12       45.85     22.79 o 
  -5  -2  11       17.50       17.32     16.11 o 
  -4  -2  11       12.67       19.49     25.47 o 
  -3  -2  11        5.98       10.27     17.11 o 
  -2  -2  11       16.62       34.22     22.66 o 
  -1  -2  11       69.50       81.82     27.05 o 
   0  -2  11      108.47       98.17     17.46 o 
   1  -2  11     1043.32      913.14     30.24 o 
   2  -2  11      151.28      135.17     16.61 o 
   3  -2  11     2253.04     2323.51     69.65 o 
   4  -2  11       44.85       47.58     13.86 o 
   5  -2  11     1581.50     1524.69     43.25 o 
   6  -2  11       74.11      102.47     60.90 o 
   7  -2  11       81.79       90.46     16.49 o 
   8  -2  11      634.56      688.84     30.97 o 
   9  -2  11        2.33       22.59     21.44 o 
  10  -2  11       81.14      120.70     28.85 o 
  -9  -1  11       35.00       49.34     20.34 o 
  -8  -1  11      323.88      319.97     19.76 o 
  -7  -1  11      238.94      214.20     18.24 o 
  -6  -1  11      429.95      429.40     19.89 o 
  -5  -1  11       65.46       68.48     16.12 o 
  -4  -1  11       77.61       66.78     18.46 o 
  -3  -1  11      227.51      191.14     21.94 o 
  -2  -1  11       16.13       31.35     16.58 o 
  -1  -1  11      334.96      333.59     18.99 o 
   0  -1  11     1543.68     1546.08     69.17 o 
   1  -1  11     1101.60     1222.07     22.78 o 
   2  -1  11       29.69       29.24     16.22 o 
   3  -1  11       38.83       49.60     15.68 o 
   4  -1  11      348.29      335.49     17.60 o 
   5  -1  11      569.85      607.32     20.49 o 
   6  -1  11      127.46      116.35     19.06 o 
   7  -1  11      977.65     1042.82     39.69 o 
   8  -1  11       71.22       97.32     27.84 o 
   9  -1  11      272.92      280.57     23.20 o 
  10  -1  11       15.34       14.65     22.18 o 
  -9   0  11       22.58       14.18     20.50 o 
  -8   0  11        6.84       -1.10     16.54 o 
  -7   0  11      101.99      100.65     26.05 o 
  -6   0  11       95.48      115.12     23.42 o 
  -5   0  11        0.62        6.22     22.30 o 
  -4   0  11        0.10      -10.08     16.98 o 
  -3   0  11        0.14       -5.72     17.07 o 
  -2   0  11      231.59      191.84     18.28 o 
  -1   0  11      252.06      242.07     22.19 o 
   0   0  11      145.12      147.86     22.86 o 
   1   0  11    20526.17    21239.92    684.34 o 
   2   0  11      393.04      395.02     15.38 o 
   3   0  11      624.28      619.74     16.62 o 
   4   0  11      144.30      152.12     17.82 o 
   5   0  11      558.01      559.06     20.44 o 
   6   0  11      292.94      314.70     20.00 o 
   7   0  11      294.90      340.11     24.31 o 
   8   0  11     1708.14     1684.85     93.32 o 
   9   0  11       68.70       86.81     25.80 o 
  10   0  11       36.90        8.50     27.56 o 
  -9   1  11      153.49      143.15     19.00 o 
  -8   1  11      113.11      143.42     34.25 o 
  -7   1  11        4.28       36.41     17.10 o 
  -6   1  11      393.35      393.41     15.20 o 
  -5   1  11      156.26      213.12     18.61 o 
  -4   1  11       21.60       24.77     15.08 o 
  -3   1  11      316.06      325.40     16.01 o 
  -2   1  11      157.89      169.95     12.99 o 
  -1   1  11      127.79      127.71     17.55 o 
   0   1  11        0.60        5.54     12.99 o 
   1   1  11     2209.51     1848.29     34.10 o 
   2   1  11        0.73       16.29     13.47 o 
   3   1  11     3935.38     3847.18     58.78 o 
   4   1  11      609.99      615.41     16.99 o 
   5   1  11       17.79       28.87     17.81 o 
   6   1  11       73.99      109.68     19.25 o 
   7   1  11      220.12      250.15     21.69 o 
   8   1  11      277.84      331.79     25.47 o 
   9   1  11       37.68       43.34     25.54 o 
  10   1  11        0.43       16.19     27.15 o 
  -9   2  11       59.46       36.20     18.69 o 
  -8   2  11       65.91       38.17     18.49 o 
  -7   2  11        0.11       17.20     19.92 o 
  -6   2  11       81.12      125.16     16.44 o 
  -5   2  11       48.38       67.32     15.76 o 
  -4   2  11       10.10       15.05     13.51 o 
  -3   2  11       18.34       16.28     13.50 o 
  -2   2  11     3435.49     3385.87     73.77 o 
  -1   2  11      304.45      335.95     16.22 o 
   0   2  11     1328.79     1246.07     19.74 o 
   1   2  11      545.50      607.05     13.98 o 
   2   2  11      109.71      121.92     12.59 o 
   3   2  11     6583.85     7077.24     85.71 o 
   4   2  11      771.08      771.63     16.05 o 
   5   2  11      305.33      308.24     15.77 o 
   6   2  11      749.96      761.93     22.63 o 
   7   2  11     2059.04     2104.02     60.97 o 
   8   2  11     1773.72     1779.88     40.44 o 
   9   2  11       96.13      111.32     25.38 o 
  10   2  11       76.70       74.80     27.22 o 
  -9   3  11        2.05       21.98     18.99 o 
  -8   3  11        3.10        1.30     19.04 o 
  -7   3  11        1.77        7.10     17.83 o 
  -6   3  11      488.52      475.46     14.67 o 
  -5   3  11      294.77      248.05     16.17 o 
  -4   3  11       14.20       34.12     17.44 o 
  -3   3  11      976.53      940.08     31.14 o 
  -2   3  11        9.67        5.12     13.20 o 
  -1   3  11      655.81      724.94     23.99 o 
   0   3  11     1773.58     1706.58     37.04 o 
   1   3  11        4.86        0.44     11.88 o 
   2   3  11      584.67      521.64     15.92 o 
   3   3  11      341.47      349.83     15.53 o 
   4   3  11      100.43      113.95     14.89 o 
   5   3  11       25.75       33.84     14.72 o 
   6   3  11      973.12      986.38     25.47 o 
   7   3  11        4.47       26.65     18.40 o 
   8   3  11      880.37      837.41     23.93 o 
   9   3  11        1.75       23.42     20.03 o 
  10   3  11       65.43       59.49     24.94 o 
  -8   4  11        0.79        3.81     22.35 o 
  -7   4  11      253.86      266.66     24.28 o 
  -6   4  11       14.42       16.50     16.39 o 
  -5   4  11      240.07      236.14     16.11 o 
  -4   4  11      497.98      480.08     20.74 o 
  -3   4  11       75.74       76.19     15.02 o 
  -2   4  11      559.15      566.94     29.37 o 
  -1   4  11      652.07      643.77     20.22 o 
   0   4  11      303.27      318.25     15.59 o 
   1   4  11     2131.66     2229.33     42.67 o 
   2   4  11       53.48       53.68     14.40 o 
   3   4  11       20.95       16.80     13.38 o 
   4   4  11       55.78       56.38     16.25 o 
   5   4  11     1096.31     1052.01     28.36 o 
   6   4  11     1406.94     1362.12     42.86 o 
   7   4  11       16.40       28.43     15.74 o 
   8   4  11       18.20       32.56     18.44 o 
   9   4  11      651.88      608.69     22.60 o 
  10   4  11        1.47        1.14     32.11 o 
  -8   5  11       15.83       32.23     17.81 o 
  -7   5  11      129.94      165.17     21.78 o 
  -6   5  11      174.69      166.19     25.45 o 
  -5   5  11        0.44       14.63     15.99 o 
  -4   5  11     1513.01     1423.16     67.88 o 
  -3   5  11      157.81      143.16     15.14 o 
  -2   5  11       26.82       24.75     12.69 o 
  -1   5  11      389.82      457.73     14.03 o 
   0   5  11      379.75      369.08     12.36 o 
   1   5  11      710.19     1049.22     27.61 o 
   2   5  11       70.94       54.94     13.34 o 
   3   5  11      689.96      657.86     16.05 o 
   4   5  11       62.69       60.07     16.26 o 
   5   5  11     1061.45     1093.60     28.64 o 
   6   5  11       66.53       63.01     18.20 o 
   7   5  11        3.77       11.55     18.66 o 
   8   5  11        4.74        7.72     22.33 o 
   9   5  11      593.76      502.53     24.25 o 
  10   5  11       54.65       50.55     27.62 o 
  -8   6  11       19.57       46.75     21.86 o 
  -7   6  11        2.58        7.77     18.81 o 
  -6   6  11      147.95      144.24     17.59 o 
  -5   6  11        0.61       -9.92     18.90 o 
  -4   6  11       98.42      113.57     19.11 o 
  -3   6  11      516.57      467.67     32.01 o 
  -2   6  11       33.68       26.39     13.45 o 
  -1   6  11      211.59      198.33     11.82 o 
   0   6  11        0.38        4.90     14.69 o 
   1   6  11     3017.16     3178.49     36.33 o 
   2   6  11       51.54       53.26     13.01 o 
   3   6  11     1169.12     1193.92     18.67 o 
   4   6  11       10.68       27.11     16.29 o 
   5   6  11      351.64      336.87     21.85 o 
   6   6  11      360.10      397.16     17.32 o 
   7   6  11       92.66      118.07     23.77 o 
   8   6  11       88.19       78.30     20.64 o 
   9   6  11      179.27      175.45     26.57 o 
  10   6  11       37.81       34.12     29.13 o 
  -7   7  11       19.67       32.51     19.41 o 
  -6   7  11       46.77       69.96     18.21 o 
  -5   7  11       96.40       83.53     15.16 o 
  -4   7  11      622.36      560.96     25.30 o 
  -3   7  11       13.71       14.23     13.35 o 
  -2   7  11       83.14       95.12     13.74 o 
  -1   7  11      443.71      372.80     26.23 o 
   0   7  11       46.16       44.84     13.30 o 
   1   7  11      149.40      150.54     14.72 o 
   2   7  11      123.55       99.82     15.15 o 
   3   7  11      422.49      452.52     16.80 o 
   4   7  11      177.61      194.66     15.84 o 
   5   7  11      184.29      171.43     22.71 o 
   6   7  11      860.68      803.66     34.38 o 
   7   7  11      176.55      159.78     20.95 o 
   8   7  11      124.82      163.29     25.85 o 
   9   7  11       11.51       35.52     27.74 o 
  10   7  11       22.29       30.28     29.82 o 
  -7   8  11       13.07       14.38     21.19 o 
  -6   8  11      258.26      214.48     19.73 o 
  -5   8  11       19.66       41.07     17.62 o 
  -4   8  11      195.23      229.06     15.82 o 
  -3   8  11      131.07      126.15     14.44 o 
  -2   8  11      197.48      202.69     13.33 o 
  -1   8  11        3.59       15.66     14.08 o 
   0   8  11      248.47      244.02     14.27 o 
   1   8  11        4.06       14.60     15.17 o 
   2   8  11      232.64      217.80     15.83 o 
   3   8  11       47.38       46.74     15.33 o 
   4   8  11      233.80      245.48     18.13 o 
   5   8  11       39.70       91.62     43.93 o 
   6   8  11      121.38      119.08     23.44 o 
   7   8  11       41.00       58.38     17.98 o 
   8   8  11       48.95       47.34     26.50 o 
   9   8  11        0.15       55.76     28.51 o 
  10   8  11       30.90       11.25     30.79 o 
  -6   9  11       25.22       31.32     20.27 o 
  -5   9  11        4.68        9.71     18.79 o 
  -4   9  11       67.38       88.81     20.78 o 
  -3   9  11      377.06      346.43     26.55 o 
  -2   9  11        0.70       16.84     18.69 o 
  -1   9  11      721.02      784.75     20.67 o 
   0   9  11      167.47      180.91     16.29 o 
   1   9  11       40.47       57.09     12.96 o 
   2   9  11       21.09       38.65     13.97 o 
   3   9  11       10.73       18.86     13.89 o 
   4   9  11        4.17       13.41     15.85 o 
   5   9  11       26.21       40.58     23.36 o 
   6   9  11       45.33       80.07     24.89 o 
   7   9  11        4.76       38.19     20.40 o 
   8   9  11       19.27      -18.89     25.06 o 
   9   9  11        3.73        3.24     29.54 o 
  -5  10  11      147.83      132.43     23.64 o 
  -4  10  11       96.96      119.07     19.14 o 
  -3  10  11      140.23      135.02     18.35 o 
  -2  10  11        0.08       -2.42     15.18 o 
  -1  10  11      219.26      220.28     19.66 o 
   0  10  11      457.37      499.49     18.00 o 
   1  10  11      219.86      212.74     26.71 o 
   2  10  11       28.65       23.69     16.47 o 
   3  10  11      463.96      477.70     15.97 o 
   4  10  11       73.53       90.85     14.75 o 
   5  10  11        7.41        7.65     20.49 o 
   6  10  11       19.15       23.63     21.91 o 
   7  10  11       19.51       42.24     28.32 o 
   8  10  11       37.62       41.10     23.85 o 
   9  10  11       56.19       72.02     25.08 o 
  -4  11  11      231.37      190.87     22.61 o 
  -3  11  11      125.44      104.94     17.35 o 
  -2  11  11       23.03        6.51     14.73 o 
  -1  11  11       85.34       94.49     15.97 o 
   0  11  11      146.65      155.35     21.35 o 
   1  11  11      587.45      572.44     31.71 o 
   2  11  11      213.52      224.63     15.74 o 
   3  11  11      116.12       80.01     16.32 o 
   4  11  11       67.98       74.81     15.42 o 
   5  11  11       13.18      -19.47     20.74 o 
   6  11  11        3.63       17.34     21.89 o 
   7  11  11        1.56       19.08     30.24 o 
   8  11  11        0.46       -7.47     24.63 o 
  -3  12  11       18.55       33.89     16.83 o 
  -2  12  11       18.87       12.93     17.76 o 
  -1  12  11       78.56      104.03     21.05 o 
   0  12  11        9.54        0.64     20.96 o 
   1  12  11       59.06       75.45     17.98 o 
   2  12  11      212.32      180.84     15.25 o 
   3  12  11       14.98       21.78     16.30 o 
   4  12  11       28.48       46.69     17.67 o 
   5  12  11       41.51       28.92     37.42 o 
   6  12  11        2.53      -14.97     29.70 o 
   7  12  11        2.65      -10.27     24.31 o 
  -2  13  11       51.44       59.97     18.46 o 
  -1  13  11        5.03        8.60     16.19 o 
   0  13  11       80.05       92.43     14.84 o 
   1  13  11       76.03       59.98     21.85 o 
   2  13  11       15.32       20.41     19.29 o 
   3  13  11       12.86       28.40     19.54 o 
   4  13  11       29.35       22.22     21.77 o 
   5  13  11        0.36       28.75     23.86 o 
   6  13  11        4.98       57.20     25.33 o 
   1  14  11       29.49       40.50     18.40 o 
   2  14  11       22.27       37.92     18.48 o 
   3  14  11      148.16      133.34     22.46 o 
   4  14  11        4.76      -15.42     24.88 o 
  -2 -11  12       23.15       30.84     25.00 o 
  -1 -11  12       52.33       98.46     26.38 o 
   0 -11  12       33.51       51.49     21.37 o 
   1 -11  12       88.05      108.14     31.44 o 
  -4 -10  12        0.03       25.52     24.36 o 
  -3 -10  12       16.63       34.30     20.88 o 
  -2 -10  12       24.98       32.45     20.40 o 
  -1 -10  12        1.61       16.16     17.53 o 
   0 -10  12       87.50      131.63     22.67 o 
   1 -10  12      278.73      280.21     21.55 o 
   2 -10  12       46.65       11.49     19.91 o 
   3 -10  12       90.48       99.59     18.52 o 
  -6  -9  12        0.12       12.74     25.08 o 
  -5  -9  12       37.19       34.10     18.60 o 
  -4  -9  12        2.94       -0.85     19.82 o 
  -3  -9  12        4.28       31.39     19.43 o 
  -2  -9  12        3.91       16.91     26.00 o 
  -1  -9  12       46.84       42.33     19.79 o 
   0  -9  12       14.45       22.97     21.16 o 
   1  -9  12       62.23       83.30     19.71 o 
   2  -9  12      122.32      131.33     22.30 o 
   3  -9  12       49.62       95.62     18.70 o 
   4  -9  12       38.23       33.39     22.18 o 
   5  -9  12      302.68      272.52     19.39 o 
  -6  -8  12       92.44      141.32     25.56 o 
  -5  -8  12       78.60       75.76     17.55 o 
  -4  -8  12       67.88       83.05     26.19 o 
  -3  -8  12      290.04      316.47     22.23 o 
  -2  -8  12      254.85      249.20     21.46 o 
  -1  -8  12       12.37       20.60     16.86 o 
   0  -8  12       12.38       17.53     17.76 o 
   1  -8  12      107.37      102.62     16.13 o 
   2  -8  12       67.69       58.35     17.91 o 
   3  -8  12        7.29       22.52     20.37 o 
   4  -8  12       70.46       75.34     18.09 o 
   5  -8  12       69.56       69.09     22.01 o 
   6  -8  12       12.37       34.54     24.95 o 
  -7  -7  12        5.64        3.39     24.35 o 
  -6  -7  12       56.05       72.53     18.05 o 
  -5  -7  12       74.50       61.36     23.76 o 
  -4  -7  12      135.90      126.94     18.37 o 
  -3  -7  12        0.09       30.59     16.86 o 
  -2  -7  12      444.93      500.81     34.20 o 
  -1  -7  12     1130.55     1187.68     21.87 o 
   0  -7  12      506.39      465.64     17.66 o 
   1  -7  12       37.60       42.10     14.18 o 
   2  -7  12      230.96      221.77     20.28 o 
   3  -7  12       21.78       -1.28     16.70 o 
   4  -7  12      149.26      161.74     18.34 o 
   5  -7  12       17.35       -1.71     21.52 o 
   6  -7  12       26.13       59.81     46.08 o 
   7  -7  12        0.08       -9.89     28.06 o 
  -8  -6  12       15.77        4.59     25.53 o 
  -7  -6  12        6.49       29.44     20.14 o 
  -6  -6  12        0.57       13.68     16.87 o 
  -5  -6  12       93.37       78.42     18.21 o 
  -4  -6  12        7.90       18.52     18.58 o 
  -3  -6  12       81.94       74.56     19.50 o 
  -2  -6  12       21.66       41.89     18.94 o 
  -1  -6  12       60.73       94.31     18.76 o 
   0  -6  12     6321.16     6356.59    254.47 o 
   1  -6  12     1096.82     1094.23     40.69 o 
   2  -6  12     2301.18     2322.38     71.73 o 
   3  -6  12      137.79      149.08     14.37 o 
   4  -6  12       20.53       26.05     18.61 o 
   5  -6  12      229.63      215.43     15.82 o 
   6  -6  12       46.62       77.39     19.00 o 
   7  -6  12       19.77       29.34     19.05 o 
  -8  -5  12        0.50       24.47     34.37 o 
  -7  -5  12       69.40      101.44     19.54 o 
  -6  -5  12      108.70      101.52     18.40 o 
  -5  -5  12       39.54       50.63     20.01 o 
  -4  -5  12      115.59      113.13     15.30 o 
  -3  -5  12      102.72      126.72     16.88 o 
  -2  -5  12      233.42      227.12     16.79 o 
  -1  -5  12      180.96      177.29     16.22 o 
   0  -5  12      165.91      179.23     20.65 o 
   1  -5  12      179.29      166.08     15.23 o 
   2  -5  12     1266.77     1312.27     20.55 o 
   3  -5  12        0.02       -8.36     17.14 o 
   4  -5  12        2.50        8.30     13.91 o 
   5  -5  12      189.18      188.81     15.34 o 
   6  -5  12       43.69       33.73     16.16 o 
   7  -5  12      110.92      135.83     25.94 o 
   8  -5  12       71.08       64.11     22.40 o 
  -8  -4  12       27.86       12.93     19.99 o 
  -7  -4  12      184.52      167.24     43.67 o 
  -6  -4  12       12.13        4.89     21.40 o 
  -5  -4  12       17.52       71.10     21.21 o 
  -4  -4  12       38.47       13.58     14.20 o 
  -3  -4  12      158.46      204.64     18.48 o 
  -2  -4  12       36.81       56.76     12.65 o 
  -1  -4  12     1337.52     1248.73     59.99 o 
   0  -4  12     1915.73     1809.90     28.75 o 
   1  -4  12        1.51       -9.85     14.59 o 
   2  -4  12        1.45       -9.92     17.29 o 
   3  -4  12       40.37       49.84     17.24 o 
   4  -4  12       50.72       61.14     17.79 o 
   5  -4  12      166.20      163.17     15.01 o 
   6  -4  12      106.60      105.37     19.34 o 
   7  -4  12      112.83      118.51     25.01 o 
   8  -4  12       10.34        8.33     26.54 o 
   9  -4  12      118.79      120.16     20.65 o 
  -9  -3  12        5.30       52.53     24.64 o 
  -8  -3  12       29.31       27.68     17.22 o 
  -7  -3  12        0.69       14.18     16.39 o 
  -6  -3  12       82.08       88.47     19.82 o 
  -5  -3  12        0.01       21.39     15.82 o 
  -4  -3  12      182.60      177.93     16.46 o 
  -3  -3  12        0.04        0.80     17.63 o 
  -2  -3  12      129.55      119.85     13.73 o 
  -1  -3  12      200.99      202.97     18.00 o 
   0  -3  12      241.04      289.24     17.85 o 
   1  -3  12      133.01      135.94     13.95 o 
   2  -3  12       11.70        8.43     13.05 o 
   3  -3  12        0.05       14.62     14.18 o 
   4  -3  12       88.01       88.32     17.47 o 
   5  -3  12       86.78       90.67     13.59 o 
   6  -3  12       67.09      104.90     23.42 o 
   7  -3  12        1.79      -27.79     43.58 o 
   8  -3  12      232.85      220.03     26.33 o 
   9  -3  12        3.38       27.28     22.54 o 
  -9  -2  12        2.20       15.35     24.28 o 
  -8  -2  12       15.47        6.57     18.81 o 
  -7  -2  12       33.33       70.08     18.13 o 
  -6  -2  12       12.47        9.94     19.55 o 
  -5  -2  12        0.75       25.45     18.51 o 
  -4  -2  12        8.76        4.16     16.33 o 
  -3  -2  12       66.42       85.01     23.23 o 
  -2  -2  12      319.18      365.81     16.62 o 
  -1  -2  12      891.17      881.90     24.29 o 
   0  -2  12       38.51       27.39     16.99 o 
   1  -2  12      140.39      118.21     20.51 o 
   2  -2  12      799.18      797.63     17.27 o 
   3  -2  12        7.13       20.37     15.66 o 
   4  -2  12      101.75      105.83     15.02 o 
   5  -2  12     1065.02     1060.88     25.51 o 
   6  -2  12        4.96       13.59     22.44 o 
   7  -2  12      341.66      346.17     20.92 o 
   8  -2  12      456.76      447.32     27.75 o 
   9  -2  12        3.96       19.73     21.18 o 
  -9  -1  12       39.03       39.88     18.29 o 
  -8  -1  12       18.89       29.82     19.14 o 
  -7  -1  12        3.23       12.67     17.39 o 
  -6  -1  12      116.47      132.74     16.70 o 
  -5  -1  12      362.33      342.32     41.05 o 
  -4  -1  12        1.71       20.01     15.31 o 
  -3  -1  12      503.70      467.92     17.61 o 
  -2  -1  12      117.26      123.77     21.54 o 
  -1  -1  12     1424.43     1424.42     21.76 o 
   0  -1  12     3288.30     3751.03     64.56 o 
   1  -1  12      698.68      725.14     19.72 o 
   2  -1  12     1086.30     1076.15     20.86 o 
   3  -1  12        8.09       16.83     11.96 o 
   4  -1  12      111.82      134.02     15.94 o 
   5  -1  12     1822.29     1824.31     28.15 o 
   6  -1  12      118.54      146.72     19.56 o 
   7  -1  12      432.47      446.25     31.22 o 
   8  -1  12      687.16      732.38     27.34 o 
   9  -1  12       13.81       13.35     21.79 o 
  10  -1  12        3.51      -21.05     23.58 o 
  -9   0  12       13.25       14.23     18.39 o 
  -8   0  12       30.04       31.47     15.25 o 
  -7   0  12       84.22       80.29     17.45 o 
  -6   0  12        1.14       46.83     34.48 o 
  -5   0  12       27.37       26.79     16.78 o 
  -4   0  12       13.75       33.11     17.22 o 
  -3   0  12     1023.53     1024.75     28.47 o 
  -2   0  12        5.44        3.45     14.88 o 
  -1   0  12     2252.87     2086.81     29.20 o 
   0   0  12     5809.48     6061.09    135.95 o 
   1   0  12     1240.68     1125.05     18.38 o 
   2   0  12      432.11      372.54     13.99 o 
   3   0  12        1.29        4.80     13.70 o 
   4   0  12       13.04        3.16     15.06 o 
   5   0  12      944.59      928.24     20.68 o 
   6   0  12      659.47      699.83     22.74 o 
   7   0  12      995.40      995.03     27.55 o 
   8   0  12       59.87       84.71     25.09 o 
   9   0  12      193.48      176.26     22.11 o 
  10   0  12       27.59       39.60     22.90 o 
  -9   1  12        1.91       36.97     18.38 o 
  -8   1  12      292.56      285.10     16.37 o 
  -7   1  12      144.62      176.57     15.79 o 
  -6   1  12       48.19       63.71     19.47 o 
  -5   1  12        2.91        0.27     13.86 o 
  -4   1  12       84.31       65.17     18.61 o 
  -3   1  12      135.32      112.47     16.57 o 
  -2   1  12        1.58       -5.24     15.07 o 
  -1   1  12        0.06       14.36     13.27 o 
   0   1  12      631.80      653.53     17.17 o 
   1   1  12     2952.75     2970.57     25.69 o 
   2   1  12      987.79     1063.48     31.03 o 
   3   1  12      121.59      119.68     14.73 o 
   4   1  12     2308.59     2295.25     24.92 o 
   5   1  12     2000.98     1996.13     23.86 o 
   6   1  12      605.58      601.17     21.02 o 
   7   1  12     3594.45     3784.68    173.50 o 
   8   1  12       53.22       62.80     20.52 o 
   9   1  12        0.17       -2.28     25.85 o 
  10   1  12      255.74      250.21     28.65 o 
  -9   2  12        3.03       28.00     18.84 o 
  -8   2  12       23.33        4.16     21.80 o 
  -7   2  12        0.91      -12.11     17.52 o 
  -6   2  12       16.76       17.43     16.98 o 
  -5   2  12      129.39      133.42     16.05 o 
  -4   2  12      442.92      459.86     19.38 o 
  -3   2  12      269.54      272.49     18.47 o 
  -2   2  12       46.15       58.58     13.86 o 
  -1   2  12        1.06       -4.80     13.68 o 
   0   2  12      889.33      938.94     20.07 o 
   1   2  12      858.03      895.25     19.37 o 
   2   2  12     3348.51     3451.92     56.26 o 
   3   2  12      179.41      199.82     13.33 o 
   4   2  12        0.18        9.78     13.84 o 
   5   2  12     1283.12     1287.04     23.80 o 
   6   2  12        0.83       -3.75     16.02 o 
   7   2  12     1437.71     1491.76     46.48 o 
   8   2  12      178.74      190.08     23.53 o 
   9   2  12      173.05      154.55     26.23 o 
  10   2  12        0.88      -12.16     27.31 o 
  -8   3  12       10.50       -0.48     20.37 o 
  -7   3  12       36.06       49.24     17.74 o 
  -6   3  12       44.34       24.32     16.46 o 
  -5   3  12      236.80      241.14     16.48 o 
  -4   3  12      624.98      647.82     22.44 o 
  -3   3  12       64.52       62.47     15.28 o 
  -2   3  12      299.37      392.51     22.19 o 
  -1   3  12       74.32      107.50     13.68 o 
   0   3  12      245.51      220.23     12.50 o 
   1   3  12        2.19        3.20     11.59 o 
   2   3  12        3.89       17.37     13.99 o 
   3   3  12       16.75       28.30     14.21 o 
   4   3  12      831.71      816.89     20.14 o 
   5   3  12       95.11       88.90     15.74 o 
   6   3  12       45.01       51.04     16.05 o 
   7   3  12       97.46      107.78     17.26 o 
   8   3  12        0.81        2.79     21.12 o 
   9   3  12      123.69      120.10     20.74 o 
  10   3  12      217.57      213.22     28.75 o 
  -8   4  12       44.28       66.43     18.75 o 
  -7   4  12        6.53       -0.15     17.98 o 
  -6   4  12        5.18       20.80     14.92 o 
  -5   4  12      739.70      718.09     27.87 o 
  -4   4  12      578.35      617.94     24.17 o 
  -3   4  12       70.37       58.01     15.19 o 
  -2   4  12     1063.47     1117.24     38.08 o 
  -1   4  12      630.63      616.29     20.74 o 
   0   4  12      688.58      717.60     42.18 o 
   1   4  12      595.59      495.35     12.78 o 
   2   4  12      853.26      718.11     14.54 o 
   3   4  12      340.68      300.39     14.02 o 
   4   4  12     3290.46     3155.12     38.14 o 
   5   4  12      553.14      538.21     17.36 o 
   6   4  12        7.15       13.30     15.96 o 
   7   4  12       18.52       28.92     16.82 o 
   8   4  12      499.85      464.06     26.39 o 
   9   4  12        0.63       18.97     19.99 o 
  10   4  12       32.67       31.91     24.82 o 
  -8   5  12        1.14       30.51     36.36 o 
  -7   5  12       70.30       39.28     16.79 o 
  -6   5  12      130.71      116.11     17.15 o 
  -5   5  12      693.96      667.81     17.86 o 
  -4   5  12      252.95      248.14     28.23 o 
  -3   5  12       62.37       69.00     13.54 o 
  -2   5  12      194.47      186.47     14.81 o 
  -1   5  12      222.31      227.22     14.96 o 
   0   5  12       11.16       11.14     11.01 o 
   1   5  12      395.85      398.26     15.75 o 
   2   5  12     1318.55     1302.98     36.45 o 
   3   5  12      637.62      607.68     15.94 o 
   4   5  12     5857.92     5874.37     68.23 o 
   5   5  12     1009.98      950.86     22.26 o 
   6   5  12      290.26      265.92     18.61 o 
   7   5  12      953.79      929.95     22.44 o 
   8   5  12      105.07      110.46     20.33 o 
   9   5  12       46.83       35.92     24.05 o 
  10   5  12       59.67       80.16     25.27 o 
  -7   6  12        0.68       16.96     19.38 o 
  -6   6  12        0.02        0.59     24.85 o 
  -5   6  12       18.02       16.59     16.60 o 
  -4   6  12      248.41      234.08     18.70 o 
  -3   6  12      304.64      264.55     16.47 o 
  -2   6  12      535.11      517.63     14.73 o 
  -1   6  12      425.89      426.31     13.45 o 
   0   6  12       14.77       24.75     13.53 o 
   1   6  12       11.53       10.33     12.09 o 
   2   6  12      221.53      232.48     15.16 o 
   3   6  12        1.18        1.12     12.21 o 
   4   6  12      597.57      571.29     19.69 o 
   5   6  12       12.05       23.09     17.69 o 
   6   6  12       85.05       60.87     15.67 o 
   7   6  12      392.60      376.43     21.09 o 
   8   6  12      217.43      191.75     25.48 o 
   9   6  12        8.01      -12.47     26.77 o 
  10   6  12        3.80        2.64     28.86 o 
  -7   7  12       18.78       19.24     24.69 o 
  -6   7  12       43.44       58.65     21.27 o 
  -5   7  12       98.19      124.23     15.86 o 
  -4   7  12       74.87       73.33     18.68 o 
  -3   7  12      887.70      842.94     42.88 o 
  -2   7  12      165.03      172.77     12.71 o 
  -1   7  12      434.23      400.66     32.05 o 
   0   7  12      612.15      598.70     19.22 o 
   1   7  12        9.86        4.83     12.43 o 
   2   7  12      113.72      121.50     13.50 o 
   3   7  12       26.21       34.27     12.75 o 
   4   7  12      157.63      155.24     17.48 o 
   5   7  12      127.59      116.88     21.94 o 
   6   7  12       26.05       30.72     16.48 o 
   7   7  12        9.80      -15.67     23.65 o 
   8   7  12       12.71       14.55     25.63 o 
   9   7  12       65.83       59.27     22.44 o 
  10   7  12      200.22      181.38     30.90 o 
  -6   8  12       49.40       35.59     19.76 o 
  -5   8  12        0.00       -2.70     17.87 o 
  -4   8  12      283.97      287.72     17.94 o 
  -3   8  12       22.09       37.12     14.46 o 
  -2   8  12       18.43       33.47     13.02 o 
  -1   8  12     1399.91     1259.30     86.39 o 
   0   8  12        3.12       14.46     12.89 o 
   1   8  12      429.69      421.57     14.96 o 
   2   8  12      269.36      294.69     13.18 o 
   3   8  12        4.03        2.48     14.37 o 
   4   8  12     1388.36     1378.60     40.38 o 
   5   8  12       98.72       81.08     22.88 o 
   6   8  12      184.56      165.53     20.29 o 
   7   8  12      121.52       84.59     25.13 o 
   8   8  12        0.09       25.73     22.09 o 
   9   8  12        9.74       25.39     36.66 o 
  10   8  12        0.75      -30.82     30.82 o 
  -6   9  12       16.81       31.07     18.64 o 
  -5   9  12      134.06      105.83     19.61 o 
  -4   9  12        4.89       47.08     14.55 o 
  -3   9  12      137.01      129.32     17.54 o 
  -2   9  12       30.88       16.78     16.65 o 
  -1   9  12      402.97      399.24     14.53 o 
   0   9  12     2414.95     2425.32     77.64 o 
   1   9  12       84.03       78.93     12.06 o 
   2   9  12      375.56      378.12     17.08 o 
   3   9  12      191.78      202.28     17.19 o 
   4   9  12       66.50       65.73     18.39 o 
   5   9  12       75.43       75.90     17.18 o 
   6   9  12       11.83       64.80     24.24 o 
   7   9  12       22.91       21.21     20.20 o 
   8   9  12       20.83       36.38     27.92 o 
   9   9  12       28.75       -6.79     30.34 o 
  -5  10  12        0.63       10.50     23.48 o 
  -4  10  12       13.39       -4.38     18.74 o 
  -3  10  12       47.07       50.41     18.23 o 
  -2  10  12      108.18      116.58     15.90 o 
  -1  10  12      229.56      235.53     27.48 o 
   0  10  12      737.06      722.96     37.63 o 
   1  10  12        4.84       17.79     16.21 o 
   2  10  12        4.21       23.22     14.57 o 
   3  10  12        1.11       15.63     14.51 o 
   4  10  12        0.24       13.31     16.15 o 
   5  10  12       29.08       13.07     23.99 o 
   6  10  12        6.21       -3.09     35.05 o 
   7  10  12        1.77       -6.62     27.37 o 
   8  10  12      165.93      196.63     77.14 o 
   9  10  12       19.26       52.03     25.13 o 
  -4  11  12        4.62       11.78     16.60 o 
  -3  11  12        2.67      -19.31     19.31 o 
  -2  11  12        4.62       22.13     18.13 o 
  -1  11  12       36.64       55.39     13.77 o 
   0  11  12      295.95      320.91     18.71 o 
   1  11  12        0.04      -12.79     15.41 o 
   2  11  12        1.57      -17.18     17.18 o 
   3  11  12       69.81       79.10     18.21 o 
   4  11  12       49.83       56.52     19.03 o 
   5  11  12        3.05       -4.82     20.81 o 
   6  11  12        0.06       -3.32     55.27 o 
   7  11  12        0.40       12.00     33.91 o 
   8  11  12        2.79        2.13     36.25 o 
  -3  12  12      168.92      176.14     18.81 o 
  -2  12  12       36.28       27.25     22.69 o 
  -1  12  12      126.10      111.45     19.37 o 
   0  12  12      202.45      211.50     17.08 o 
   1  12  12       98.61      134.34     18.58 o 
   2  12  12        0.78        3.76     16.33 o 
   3  12  12       12.20       41.07     18.48 o 
   4  12  12        1.17       -8.62     20.20 o 
   5  12  12        0.18       -5.43     19.80 o 
   6  12  12       32.91       60.80     28.96 o 
   7  12  12        1.27       91.20     21.63 o 
  -2  13  12        1.29      -26.80     42.53 o 
  -1  13  12        1.96       28.52     19.52 o 
   0  13  12       24.14       25.58     15.97 o 
   1  13  12        4.31       37.08     19.40 o 
   2  13  12       78.17       71.60     19.86 o 
   3  13  12       13.34       18.59     17.81 o 
   4  13  12       10.42       20.66     20.72 o 
   5  13  12       25.90       24.18     24.28 o 
   6  13  12       38.02       29.47     22.37 o 
   1  14  12       38.91       49.66     19.51 o 
   2  14  12       25.22       23.94     18.82 o 
   3  14  12        0.13       -3.81     19.06 o 
  -4 -10  13        0.29      -17.14     37.32 o 
  -3 -10  13       34.29       48.79     30.48 o 
  -2 -10  13        0.70        6.37     22.71 o 
  -1 -10  13       44.23       75.83     20.11 o 
   0 -10  13        2.59       14.89     20.07 o 
   1 -10  13        0.20       -7.58     20.06 o 
   2 -10  13        3.50        4.62     20.22 o 
  -5  -9  13       22.11       21.65     21.70 o 
  -4  -9  13       55.59       59.81     21.11 o 
  -3  -9  13        0.22       16.71     19.74 o 
  -2  -9  13       17.77       46.43     15.90 o 
  -1  -9  13        2.89        2.48     18.76 o 
   0  -9  13        0.40      -18.57     22.12 o 
   1  -9  13       85.42       94.63     22.23 o 
   2  -9  13        4.28       31.94     18.81 o 
   3  -9  13        3.12       18.04     29.19 o 
   4  -9  13        3.35       37.49     22.86 o 
  -6  -8  13        7.62       26.11     19.60 o 
  -5  -8  13       38.95       68.45     18.35 o 
  -4  -8  13       30.43       60.40     22.32 o 
  -3  -8  13      585.24      610.28     45.03 o 
  -2  -8  13      225.99      226.53     17.13 o 
  -1  -8  13      486.71      494.05     19.63 o 
   0  -8  13      122.81      133.44     30.41 o 
   1  -8  13       45.77       58.13     15.48 o 
   2  -8  13       84.49      123.19     23.26 o 
   3  -8  13      130.37      103.12     16.32 o 
   4  -8  13       76.49       56.54     18.79 o 
   5  -8  13       72.27       66.67     22.64 o 
  -7  -7  13        8.27        8.35     19.80 o 
  -6  -7  13      109.96       76.59     28.02 o 
  -5  -7  13        5.28        7.77     20.41 o 
  -4  -7  13       31.76       71.31     38.47 o 
  -3  -7  13        0.11       25.96     28.58 o 
  -2  -7  13      469.81      488.75     27.05 o 
  -1  -7  13      371.68      423.20     20.61 o 
   0  -7  13      104.34      116.90     23.32 o 
   1  -7  13      549.73      571.25     25.09 o 
   2  -7  13      252.43      251.54     15.74 o 
   3  -7  13     1210.53     1239.40     62.35 o 
   4  -7  13      100.04       91.48     17.98 o 
   5  -7  13        4.89      -22.37     25.04 o 
   6  -7  13        0.14       27.74     22.39 o 
  -7  -6  13        7.16       44.16     32.68 o 
  -6  -6  13        0.11       34.91     22.29 o 
  -5  -6  13       19.03       23.96     18.68 o 
  -4  -6  13      265.49      230.80     30.36 o 
  -3  -6  13       51.40       80.19     22.16 o 
  -2  -6  13      399.47      421.66     21.89 o 
  -1  -6  13     2678.89     2771.11     51.11 o 
   0  -6  13      114.67      106.69     16.37 o 
   1  -6  13     2722.28     2724.07    118.83 o 
   2  -6  13      340.00      351.69     31.10 o 
   3  -6  13       59.59       52.36     21.98 o 
   4  -6  13      351.87      367.04     20.24 o 
   5  -6  13       49.95       28.58     20.05 o 
   6  -6  13      103.52       88.28     17.81 o 
   7  -6  13        3.93       -2.69     27.35 o 
  -8  -5  13        0.50       46.18     21.54 o 
  -7  -5  13       58.26       70.62     17.94 o 
  -6  -5  13      115.96      115.18     19.25 o 
  -5  -5  13        0.89       42.90     17.20 o 
  -4  -5  13       53.97       76.58     19.64 o 
  -3  -5  13        4.10      -10.51     18.99 o 
  -2  -5  13        0.96       16.44     14.39 o 
  -1  -5  13      582.46      584.38     19.70 o 
   0  -5  13     2273.94     2257.43     89.17 o 
   1  -5  13      400.25      404.35     18.74 o 
   2  -5  13       35.36       62.05     15.60 o 
   3  -5  13      182.06      204.82     18.78 o 
   4  -5  13      104.19       98.25     18.78 o 
   5  -5  13      114.25      138.23     19.74 o 
   6  -5  13       10.52       -9.51     21.05 o 
   7  -5  13        1.12       19.06     18.90 o 
   8  -5  13       39.30       31.26     22.64 o 
  -8  -4  13        4.46        7.61     20.69 o 
  -7  -4  13       11.78        6.46     19.41 o 
  -6  -4  13       35.69       27.85     18.54 o 
  -5  -4  13       71.01       88.47     20.77 o 
  -4  -4  13        2.89       29.79     18.79 o 
  -3  -4  13      198.34      209.16     21.61 o 
  -2  -4  13      109.30      113.78     14.36 o 
  -1  -4  13        5.84       19.74     15.69 o 
   0  -4  13     1107.77     1081.12     30.58 o 
   1  -4  13     2377.81     2294.41     60.14 o 
   2  -4  13       49.76       33.21     17.38 o 
   3  -4  13       53.39       59.81     14.87 o 
   4  -4  13      847.34      740.89     30.22 o 
   5  -4  13      842.48      828.27     42.86 o 
   6  -4  13      101.03       80.44     21.26 o 
   7  -4  13        6.27       -1.80     20.28 o 
   8  -4  13       17.59       15.99     22.10 o 
  -8  -3  13       38.49       24.86     18.47 o 
  -7  -3  13      126.97      108.95     21.66 o 
  -6  -3  13        0.20       20.25     19.52 o 
  -5  -3  13       11.80       25.47     14.96 o 
  -4  -3  13      202.85      196.88     16.76 o 
  -3  -3  13      188.88      181.54     18.87 o 
  -2  -3  13      247.76      228.99     14.38 o 
  -1  -3  13      266.89      288.57     14.59 o 
   0  -3  13        3.10        3.82     13.59 o 
   1  -3  13     1425.48     1373.63     38.84 o 
   2  -3  13      146.36      142.35     14.08 o 
   3  -3  13      967.94      945.99     19.81 o 
   4  -3  13      307.19      310.75     16.70 o 
   5  -3  13      210.41      208.97     14.04 o 
   6  -3  13        0.87       25.40     16.87 o 
   7  -3  13       82.94      109.60     24.53 o 
   8  -3  13       36.67       25.71     18.88 o 
   9  -3  13       48.53       45.48     22.41 o 
  -8  -2  13        8.59        3.77     17.49 o 
  -7  -2  13        0.02       25.55     21.07 o 
  -6  -2  13       29.22       45.40     17.23 o 
  -5  -2  13        0.20       -5.93     16.05 o 
  -4  -2  13       28.98        4.75     48.92 o 
  -3  -2  13       55.85       72.66     21.85 o 
  -2  -2  13      511.61      519.27     30.46 o 
  -1  -2  13       41.37       49.84     17.54 o 
   0  -2  13       68.97       73.25     17.53 o 
   1  -2  13      666.88      682.64     24.74 o 
   2  -2  13       81.28       88.40     16.51 o 
   3  -2  13     1825.64     1757.07     65.48 o 
   4  -2  13        2.27        9.40     15.34 o 
   5  -2  13      939.56      954.07     36.20 o 
   6  -2  13      161.22      156.31     19.74 o 
   7  -2  13       21.53        5.16     24.42 o 
   8  -2  13       13.64       55.05     25.94 o 
   9  -2  13       17.60       36.84     19.70 o 
  -9  -1  13       34.20       37.80     29.35 o 
  -8  -1  13        2.03       -2.94     17.17 o 
  -7  -1  13       20.08       11.58     20.89 o 
  -6  -1  13       48.44       43.60     19.34 o 
  -5  -1  13      125.37      162.28     23.22 o 
  -4  -1  13      285.44      299.91     19.16 o 
  -3  -1  13      208.04      230.41     16.29 o 
  -2  -1  13      895.61      831.17     18.93 o 
  -1  -1  13     1316.18     1314.42     98.50 o 
   0  -1  13        0.12       -8.85     21.23 o 
   1  -1  13     1443.56     1451.62     64.81 o 
   2  -1  13       47.20       31.77     14.12 o 
   3  -1  13       42.18       47.00     13.62 o 
   4  -1  13      313.65      322.94     18.87 o 
   5  -1  13     1427.12     1528.79     23.97 o 
   6  -1  13      218.38      240.86     17.06 o 
   7  -1  13        4.05        8.89     19.15 o 
   8  -1  13      221.55      248.61     49.87 o 
   9  -1  13      169.87      190.48     22.80 o 
  10  -1  13       31.91       47.58     28.98 o 
  -9   0  13        0.33        6.08     21.27 o 
  -8   0  13       55.00       44.61     15.87 o 
  -7   0  13        4.84       26.37     14.60 o 
  -6   0  13       88.17       94.56     23.35 o 
  -5   0  13       12.64       32.80     32.36 o 
  -4   0  13        0.07        5.59     21.90 o 
  -3   0  13      144.48      125.86     18.08 o 
  -2   0  13      262.79      285.51     16.71 o 
  -1   0  13      208.91      231.47     16.58 o 
   0   0  13       65.62       63.36     21.22 o 
   1   0  13      469.85      480.35     17.85 o 
   2   0  13       60.61       55.67     16.10 o 
   3   0  13       91.16       96.19     16.30 o 
   4   0  13      108.29       80.03     18.44 o 
   5   0  13       13.45        9.60     14.99 o 
   6   0  13     3743.93     3898.37     56.19 o 
   7   0  13        3.65       22.79     21.37 o 
   8   0  13       20.94       31.98     20.28 o 
   9   0  13       44.07       55.53     26.54 o 
  10   0  13      101.27      140.29     28.45 o 
  -8   1  13       58.37       91.66     31.56 o 
  -7   1  13        6.50        8.19     24.04 o 
  -6   1  13       15.47       12.26     15.14 o 
  -5   1  13       23.98       63.47     16.24 o 
  -4   1  13      391.93      485.50     19.86 o 
  -3   1  13        7.80       13.19     13.74 o 
  -2   1  13      227.05      212.86     14.05 o 
  -1   1  13      593.92      485.91     27.76 o 
   0   1  13      171.38      202.06     17.39 o 
   1   1  13      156.03      225.00     16.92 o 
   2   1  13        9.52       15.55     12.65 o 
   3   1  13     1041.59      912.25     16.63 o 
   4   1  13       45.55       47.59     16.90 o 
   5   1  13        0.01       12.48     17.26 o 
   6   1  13      105.99       86.03     18.86 o 
   7   1  13      231.93      234.72     22.20 o 
   8   1  13        9.12       27.12     24.88 o 
   9   1  13       19.45       32.48     25.88 o 
  10   1  13        9.31      -10.73     28.30 o 
  -8   2  13        2.96       -4.44     19.01 o 
  -7   2  13       16.34       30.16     20.63 o 
  -6   2  13       36.49       47.66     19.48 o 
  -5   2  13        0.28       10.82     13.97 o 
  -4   2  13      390.80      437.69     24.56 o 
  -3   2  13      105.42      109.68     14.06 o 
  -2   2  13        6.11        4.85     15.32 o 
  -1   2  13      549.24      564.63     15.35 o 
   0   2  13      288.91      300.08     15.75 o 
   1   2  13     4580.20     4663.17    219.37 o 
   2   2  13        3.89       -2.05     16.59 o 
   3   2  13     6216.99     6140.93    124.65 o 
   4   2  13      338.67      352.74     15.30 o 
   5   2  13     3422.80     3378.85     49.95 o 
   6   2  13     1251.96     1264.54     20.24 o 
   7   2  13     1033.16     1097.49     43.81 o 
   8   2  13      182.05      209.22     22.44 o 
   9   2  13        3.09        8.13     25.46 o 
  10   2  13       44.23       49.97     28.29 o 
  -8   3  13       14.45       -6.71     22.94 o 
  -7   3  13      128.21      116.37     21.11 o 
  -6   3  13      137.82      164.85     19.78 o 
  -5   3  13      252.57      290.33     27.62 o 
  -4   3  13       54.22       33.90     17.95 o 
  -3   3  13       20.17       35.62     15.56 o 
  -2   3  13       39.77       45.06     16.91 o 
  -1   3  13       35.21       43.35     11.95 o 
   0   3  13     1149.79     1006.15     22.92 o 
   1   3  13      436.32      405.35     15.41 o 
   2   3  13      256.05      252.66     14.98 o 
   3   3  13     2186.12     2243.85     22.93 o 
   4   3  13       29.89       38.80     14.37 o 
   5   3  13        0.37        6.32     13.07 o 
   6   3  13      211.27      226.72     16.93 o 
   7   3  13      781.19      786.27     25.06 o 
   8   3  13      154.04      153.21     19.93 o 
   9   3  13       25.78       40.95     20.44 o 
  10   3  13       18.30       12.84     30.04 o 
  -8   4  13       12.71       29.60     38.89 o 
  -7   4  13       48.28       52.58     18.05 o 
  -6   4  13      176.97      167.00     17.35 o 
  -5   4  13      165.00      159.29     16.38 o 
  -4   4  13        1.67       -3.77     15.55 o 
  -3   4  13       83.45      109.60     17.33 o 
  -2   4  13       18.68       11.65     17.06 o 
  -1   4  13     1116.99     1126.65     44.09 o 
   0   4  13        9.71        6.52     10.87 o 
   1   4  13      325.63      339.25     14.24 o 
   2   4  13      980.55      887.87     21.35 o 
   3   4  13      307.21      330.23     15.30 o 
   4   4  13       17.44       23.40     15.01 o 
   5   4  13       16.40       20.99     13.98 o 
   6   4  13        6.02       23.49     16.16 o 
   7   4  13      591.36      594.45     18.76 o 
   8   4  13      338.02      335.28     19.51 o 
   9   4  13      180.68      180.57     21.13 o 
  10   4  13        1.40       -5.41     25.05 o 
  -8   5  13        1.02      -10.79     20.91 o 
  -7   5  13       15.57       31.26     21.59 o 
  -6   5  13       82.09      104.41     17.37 o 
  -5   5  13       16.80        2.09     18.84 o 
  -4   5  13       47.31       53.79     15.80 o 
  -3   5  13      216.03      210.52     15.68 o 
  -2   5  13      249.32      246.05     15.36 o 
  -1   5  13      418.24      467.01     20.89 o 
   0   5  13      253.36      236.71     15.15 o 
   1   5  13       14.71       11.79     14.79 o 
   2   5  13       16.63       16.12     12.73 o 
   3   5  13     2498.69     2510.51     40.77 o 
   4   5  13      707.12      706.13     18.04 o 
   5   5  13        0.01        7.90     13.84 o 
   6   5  13       77.68      100.75     17.35 o 
   7   5  13      543.76      566.78     20.66 o 
   8   5  13     1130.85     1116.48     26.02 o 
   9   5  13       25.94       32.13     21.84 o 
  10   5  13       13.50       14.92     24.06 o 
  -7   6  13        2.71       23.49     17.61 o 
  -6   6  13        6.87       12.14     19.34 o 
  -5   6  13       49.38      114.06     47.50 o 
  -4   6  13      280.24      288.77     16.46 o 
  -3   6  13       21.23       26.92     15.30 o 
  -2   6  13      391.66      387.59     13.79 o 
  -1   6  13      187.23      207.56     13.09 o 
   0   6  13      242.96      262.06     14.23 o 
   1   6  13       78.08       85.91     13.73 o 
   2   6  13       19.09       50.81     15.84 o 
   3   6  13     1429.07     1478.65     50.65 o 
   4   6  13      694.81      727.48     27.07 o 
   5   6  13       22.16       40.24     18.92 o 
   6   6  13       31.52       30.98     16.91 o 
   7   6  13       19.82       38.65     19.08 o 
   8   6  13      575.65      571.67     26.86 o 
   9   6  13      159.06      161.63     27.12 o 
  10   6  13       29.19       44.69     32.11 o 
  -7   7  13       55.27       42.83     20.54 o 
  -6   7  13       31.27       20.95     16.40 o 
  -5   7  13        1.56       20.87     20.29 o 
  -4   7  13      314.42      312.94     29.35 o 
  -3   7  13      129.30      127.55     23.49 o 
  -2   7  13      184.66      179.00     22.68 o 
  -1   7  13       46.90       57.43     13.84 o 
   0   7  13      486.10      493.63     14.74 o 
   1   7  13       84.07       83.72     13.88 o 
   2   7  13      133.44      146.18     15.18 o 
   3   7  13      234.70      242.26     15.20 o 
   4   7  13        1.98        4.12     13.15 o 
   5   7  13        3.84        6.24     15.71 o 
   6   7  13        9.33       21.12     22.31 o 
   7   7  13      548.60      514.62     25.65 o 
   8   7  13       94.47       93.63     21.37 o 
   9   7  13      119.74      122.50     23.00 o 
  10   7  13       54.48       54.32     30.62 o 
  -6   8  13       24.80       47.61     33.60 o 
  -5   8  13      220.31      182.59     21.88 o 
  -4   8  13       19.47       39.32     13.72 o 
  -3   8  13      316.49      312.01     19.63 o 
  -2   8  13      494.03      458.79     33.04 o 
  -1   8  13        2.14       16.38     13.94 o 
   0   8  13       75.05       66.80     12.12 o 
   1   8  13       68.26       64.28     12.69 o 
   2   8  13      379.17      379.30     14.85 o 
   3   8  13       64.03       74.20     13.66 o 
   4   8  13      148.88      181.47     17.62 o 
   5   8  13      130.97      145.95     18.70 o 
   6   8  13       86.92       83.96     23.10 o 
   7   8  13       87.74       63.49     31.35 o 
   8   8  13      242.56      204.63     21.78 o 
   9   8  13       76.43       79.20     23.16 o 
  -6   9  13        0.52       11.71     21.26 o 
  -5   9  13      163.48      115.07     16.36 o 
  -4   9  13       18.86       28.69     16.22 o 
  -3   9  13      468.36      469.45     19.19 o 
  -2   9  13      333.97      372.99     18.10 o 
  -1   9  13      154.28      165.38     13.86 o 
   0   9  13       63.99       71.58     14.74 o 
   1   9  13        1.16       20.83     11.79 o 
   2   9  13       50.40       52.53     14.21 o 
   3   9  13      142.48      110.14     15.29 o 
   4   9  13       13.74       -1.31     13.74 o 
   5   9  13       14.42       24.25     16.53 o 
   6   9  13       37.79       54.98     17.53 o 
   7   9  13       25.21       94.00     27.84 o 
   8   9  13      283.21      275.91     28.63 o 
   9   9  13       51.77       60.26     21.06 o 
  -5  10  13        0.33       22.76     18.83 o 
  -4  10  13       25.60        7.66     19.08 o 
  -3  10  13      175.84      180.06     17.65 o 
  -2  10  13        6.21       14.13     14.26 o 
  -1  10  13       11.09       15.47     15.49 o 
   0  10  13      261.77      263.57     20.55 o 
   1  10  13      121.09      123.36     16.74 o 
   2  10  13       45.46       58.52     14.81 o 
   3  10  13       46.56       90.69     17.64 o 
   4  10  13        0.18        2.11     18.31 o 
   5  10  13        3.72        1.47     19.77 o 
   6  10  13      169.55      142.46     21.47 o 
   7  10  13       84.91       89.13     27.43 o 
   8  10  13      123.79      151.47     29.19 o 
   9  10  13       12.81      -31.17     31.17 o 
  -4  11  13       28.43       26.41     20.70 o 
  -3  11  13      141.69      141.89     15.32 o 
  -2  11  13       50.03       60.14     16.76 o 
  -1  11  13      206.93      193.79     15.21 o 
   0  11  13       82.93      125.02     19.04 o 
   1  11  13       72.96       81.29     22.51 o 
   2  11  13       10.78       26.81     15.06 o 
   3  11  13       15.38       28.16     17.38 o 
   4  11  13       12.78       14.00     16.20 o 
   5  11  13       21.87       35.62     25.85 o 
   6  11  13       42.77      113.88     45.57 o 
   7  11  13        3.23       13.39     23.25 o 
   8  11  13        1.00        8.45     50.81 o 
  -3  12  13        1.61       13.02     24.60 o 
  -2  12  13      169.03      132.74     18.29 o 
  -1  12  13       30.79       42.76     14.40 o 
   0  12  13      159.32      184.76     16.96 o 
   1  12  13      162.95      184.84     17.28 o 
   2  12  13        1.45       10.08     14.64 o 
   3  12  13        0.02       42.13     16.22 o 
   4  12  13       22.90       55.82     17.31 o 
   5  12  13        1.08        4.41     39.12 o 
   6  12  13        7.04        3.33     20.84 o 
   7  12  13        0.04       13.29     25.46 o 
  -1  13  13       50.17       62.83     28.32 o 
   0  13  13       46.06       65.05     16.52 o 
   1  13  13        9.28      -16.74     17.50 o 
   2  13  13        5.40       20.44     17.58 o 
   3  13  13      277.20      243.17     18.65 o 
   4  13  13        1.34      -18.35     18.35 o 
   5  13  13        4.48       40.89     30.01 o 
   6  13  13       45.78      107.29     25.85 o 
   2  14  13       21.07       10.12     17.57 o 
   3  14  13        3.29       -4.58     19.08 o 
  -2 -10  14       34.75       69.18     19.08 o 
  -1 -10  14      353.83      374.91     38.32 o 
   0 -10  14        0.69        1.62     28.06 o 
   1 -10  14       43.47       42.37     18.94 o 
   2 -10  14       29.07       -6.41     24.35 o 
  -4  -9  14       42.93       30.08     17.29 o 
  -3  -9  14      154.11      136.56     29.89 o 
  -2  -9  14       16.00       13.31     20.18 o 
  -1  -9  14        5.50       29.31     19.29 o 
   0  -9  14      208.68      234.36     22.64 o 
   1  -9  14       31.87       27.30     19.03 o 
   2  -9  14      147.26      157.82     17.77 o 
   3  -9  14       91.83      122.56     23.55 o 
   4  -9  14       50.12       61.81     21.12 o 
  -5  -8  14        3.92        8.74     23.69 o 
  -4  -8  14       10.32       30.30     20.10 o 
  -3  -8  14        6.25       14.59     20.09 o 
  -2  -8  14        7.76        8.80     27.50 o 
  -1  -8  14       32.82       11.29     21.33 o 
   0  -8  14        1.87      -12.95     20.30 o 
   1  -8  14       84.35       84.48     16.09 o 
   2  -8  14        4.45       29.19     18.58 o 
   3  -8  14        5.79        5.01     18.04 o 
   4  -8  14       11.05       23.96     21.90 o 
   5  -8  14       40.52       39.33     18.39 o 
  -6  -7  14        4.06       26.76     23.99 o 
  -5  -7  14       37.50       69.60     22.39 o 
  -4  -7  14      527.87      536.67     23.39 o 
  -3  -7  14        3.04       20.53     18.30 o 
  -2  -7  14        4.88        8.34     17.89 o 
  -1  -7  14      631.73      645.35     22.02 o 
   0  -7  14      245.78      273.92     20.33 o 
   1  -7  14       15.94       21.60     16.82 o 
   2  -7  14       41.20       31.59     15.00 o 
   3  -7  14       30.40       58.10     17.14 o 
   4  -7  14        1.07       11.73     15.72 o 
   5  -7  14        1.04       -2.29     18.79 o 
   6  -7  14       96.69      113.60     22.50 o 
  -7  -6  14        2.09       13.56     24.39 o 
  -6  -6  14        4.70        1.12     19.75 o 
  -5  -6  14       14.11        6.60     21.77 o 
  -4  -6  14        7.97       14.22     17.43 o 
  -3  -6  14       12.33       50.20     27.90 o 
  -2  -6  14      774.55      762.16     17.53 o 
  -1  -6  14       37.91       41.98     16.93 o 
   0  -6  14      207.37      239.00     31.17 o 
   1  -6  14      339.50      320.10     16.85 o 
   2  -6  14      293.68      312.06     38.92 o 
   3  -6  14       54.77       54.38     17.44 o 
   4  -6  14      165.97      157.40     15.05 o 
   5  -6  14       85.88       83.06     22.22 o 
   6  -6  14      118.66      122.43     21.88 o 
   7  -6  14        8.43       51.58     31.57 o 
  -7  -5  14        1.04        8.49     18.59 o 
  -6  -5  14       16.77       35.73     19.03 o 
  -5  -5  14      138.05      166.34     16.23 o 
  -4  -5  14        5.13       21.27     19.83 o 
  -3  -5  14      267.88      275.91     26.30 o 
  -2  -5  14       13.78       33.39     19.39 o 
  -1  -5  14     2040.56     2120.40     47.02 o 
   0  -5  14     1747.86     1854.43     73.68 o 
   1  -5  14      367.99      368.73     18.99 o 
   2  -5  14      214.86      237.20     18.53 o 
   3  -5  14        9.48       42.05     21.43 o 
   4  -5  14       13.19       -7.09     19.12 o 
   5  -5  14      451.64      454.13     19.30 o 
   6  -5  14       13.98        2.77     18.65 o 
   7  -5  14      184.99      219.20     27.64 o 
   8  -5  14        6.59       29.60     38.52 o 
  -8  -4  14       30.48       35.55     19.21 o 
  -7  -4  14       37.25       34.20     17.63 o 
  -6  -4  14      107.15      122.82     21.64 o 
  -5  -4  14       18.92       52.61     17.36 o 
  -4  -4  14        4.00       38.34     19.71 o 
  -3  -4  14      416.19      394.68     17.88 o 
  -2  -4  14     1323.32     1341.56     45.92 o 
  -1  -4  14      167.44      177.84     16.05 o 
   0  -4  14       82.22       83.66     14.34 o 
   1  -4  14        9.34       -5.21     17.67 o 
   2  -4  14      169.41      149.90     15.39 o 
   3  -4  14        0.29      -15.41     15.41 o 
   4  -4  14      228.39      242.76     16.84 o 
   5  -4  14      330.19      322.41     16.57 o 
   6  -4  14      224.55      214.76     18.79 o 
   7  -4  14      916.54      917.89     67.22 o 
   8  -4  14        0.01       18.21     22.86 o 
  -8  -3  14        3.69       11.84     20.61 o 
  -7  -3  14        0.62      -21.79     22.26 o 
  -6  -3  14       91.73      100.45     20.92 o 
  -5  -3  14       28.35       32.31     15.11 o 
  -4  -3  14      228.17      260.06     19.24 o 
  -3  -3  14       25.20       35.77     15.88 o 
  -2  -3  14      656.24      664.74     16.06 o 
  -1  -3  14      411.94      396.66     22.70 o 
   0  -3  14       11.97       17.89     14.84 o 
   1  -3  14      214.14      196.18     15.63 o 
   2  -3  14       85.10       94.96     14.92 o 
   3  -3  14       94.20      103.23     13.84 o 
   4  -3  14      258.53      285.69     17.33 o 
   5  -3  14       32.52       17.77     15.65 o 
   6  -3  14     1218.70     1185.34     35.85 o 
   7  -3  14       21.39       47.65     20.21 o 
   8  -3  14        0.01       16.51     22.42 o 
   9  -3  14        6.35       -0.17     66.43 o 
  -8  -2  14        0.31        1.87     20.29 o 
  -7  -2  14        0.91       -2.19     18.81 o 
  -6  -2  14        0.41       -3.44     15.23 o 
  -5  -2  14        4.89      -11.40     16.30 o 
  -4  -2  14        0.20        4.05     19.02 o 
  -3  -2  14      516.27      524.56     17.81 o 
  -2  -2  14       32.01       33.26     21.99 o 
  -1  -2  14       19.14       19.99     21.34 o 
   0  -2  14     1232.44     1186.79     20.22 o 
   1  -2  14      796.24      722.73     19.90 o 
   2  -2  14      404.67      382.12     24.62 o 
   3  -2  14        0.80       25.77     20.09 o 
   4  -2  14      102.34      123.45     17.05 o 
   5  -2  14      204.20      190.37     15.55 o 
   6  -2  14       12.87        0.46     18.70 o 
   7  -2  14       10.26       29.18     24.82 o 
   8  -2  14        0.10      -13.93     25.78 o 
   9  -2  14        0.02        9.40     22.65 o 
  -8  -1  14       96.31       67.26     19.90 o 
  -7  -1  14       39.67       61.58     23.62 o 
  -6  -1  14       21.42       42.18     19.97 o 
  -5  -1  14       70.63       87.35     27.75 o 
  -4  -1  14        2.66       10.91     22.72 o 
  -3  -1  14        7.91        3.58     17.97 o 
  -2  -1  14      455.87      496.88     23.55 o 
  -1  -1  14        1.86       -1.11     21.01 o 
   0  -1  14     1112.71     1154.15     31.44 o 
   1  -1  14      139.64      154.83     21.23 o 
   2  -1  14      750.07      751.35     18.79 o 
   3  -1  14        8.59       11.53     12.52 o 
   4  -1  14      495.80      509.46     16.69 o 
   5  -1  14        3.36       12.36     15.65 o 
   6  -1  14      142.49      147.70     16.67 o 
   7  -1  14        0.52      -11.10     20.41 o 
   8  -1  14        1.36       21.10     21.60 o 
   9  -1  14        5.93        0.61     22.95 o 
  -8   0  14        4.88        2.40     17.62 o 
  -7   0  14       41.37       41.00     18.48 o 
  -6   0  14        2.59       38.61     17.07 o 
  -5   0  14       20.05       -1.64     33.69 o 
  -4   0  14        5.56       18.00     18.05 o 
  -3   0  14      110.57      145.32     39.47 o 
  -2   0  14      836.07      860.64     53.66 o 
  -1   0  14       80.42       91.76     22.58 o 
   0   0  14      849.58      896.91     24.18 o 
   1   0  14      281.12      262.07     13.58 o 
   2   0  14     2082.68     2181.91     33.10 o 
   3   0  14        0.00       14.60     13.86 o 
   4   0  14        1.40        5.45     17.09 o 
   5   0  14      440.65      445.29     21.68 o 
   6   0  14      638.78      695.62     22.15 o 
   7   0  14      169.48      166.89     22.27 o 
   8   0  14      218.01      193.69     27.62 o 
   9   0  14        1.44        4.14     27.44 o 
  10   0  14        2.21        9.72     29.19 o 
  -8   1  14      112.13      176.05     23.29 o 
  -7   1  14        2.31       25.11     21.31 o 
  -6   1  14       19.44       52.26     15.33 o 
  -5   1  14       45.35       83.50     28.86 o 
  -4   1  14        1.53        1.58     18.05 o 
  -3   1  14      181.73      166.38     16.28 o 
  -2   1  14       22.13        9.02     19.70 o 
  -1   1  14      824.50      797.08     20.98 o 
   0   1  14       84.33       79.24     14.89 o 
   1   1  14       73.14       69.39     14.32 o 
   2   1  14       81.68       63.00     14.22 o 
   3   1  14       55.82       48.42     16.58 o 
   4   1  14     1627.33     1631.45     21.00 o 
   5   1  14       30.17        7.74     14.94 o 
   6   1  14     1143.96     1193.28     43.19 o 
   7   1  14        2.96       28.40     20.77 o 
   8   1  14        7.46       -5.51     20.34 o 
   9   1  14       22.28       55.92     26.62 o 
  10   1  14       75.28       81.92     28.92 o 
  -8   2  14        2.63       -3.08     19.74 o 
  -7   2  14       13.38       13.17     18.29 o 
  -6   2  14      174.45      181.90     30.87 o 
  -5   2  14        0.17        0.46     15.99 o 
  -4   2  14       95.46      109.08     14.25 o 
  -3   2  14       18.00       44.36     24.87 o 
  -2   2  14      115.25      102.19     14.18 o 
  -1   2  14      582.34      519.25     16.48 o 
   0   2  14     1476.87     1503.34     18.61 o 
   1   2  14      559.19      579.40     15.06 o 
   2   2  14       77.10       89.45     16.83 o 
   3   2  14       14.62       16.00     16.77 o 
   4   2  14      442.23      442.12     18.42 o 
   5   2  14      185.24      203.53     18.38 o 
   6   2  14     4147.51     4233.03    130.66 o 
   7   2  14     1777.91     1861.04    109.55 o 
   8   2  14        2.15       15.10     21.52 o 
   9   2  14       22.28       47.65     29.67 o 
  10   2  14        1.68        0.35     27.74 o 
  -8   3  14       23.27       23.65     17.96 o 
  -7   3  14       21.59       41.25     20.38 o 
  -6   3  14      327.69      322.11     22.66 o 
  -5   3  14        6.29        8.64     13.13 o 
  -4   3  14      232.28      238.13     16.50 o 
  -3   3  14        4.93        5.16     15.50 o 
  -2   3  14      244.01      238.70     17.61 o 
  -1   3  14       61.21       47.07     14.86 o 
   0   3  14        2.12       11.75     14.44 o 
   1   3  14       99.40      118.12     17.15 o 
   2   3  14     4405.59     4356.83     83.54 o 
   3   3  14      260.41      253.60     15.25 o 
   4   3  14      215.12      220.60     15.42 o 
   5   3  14        5.51       17.49     14.97 o 
   6   3  14      593.98      614.41     20.84 o 
   7   3  14     1571.99     1595.64     54.58 o 
   8   3  14       65.72       73.66     19.81 o 
   9   3  14       33.16       56.93     23.03 o 
  10   3  14      112.23      109.39     28.58 o 
  -8   4  14      109.18      133.79     30.95 o 
  -7   4  14       20.80       27.21     21.73 o 
  -6   4  14        0.22      -19.08     19.59 o 
  -5   4  14        1.69      -13.97     18.71 o 
  -4   4  14       35.58       53.35     14.14 o 
  -3   4  14      239.82      271.46     18.12 o 
  -2   4  14       58.16       58.18     13.32 o 
  -1   4  14     2302.99     2170.84     53.31 o 
   0   4  14       80.66       60.56     11.98 o 
   1   4  14      697.53      688.85     16.31 o 
   2   4  14      430.53      486.86     12.85 o 
   3   4  14       28.54       24.21     11.16 o 
   4   4  14      364.25      337.84     16.04 o 
   5   4  14       63.96       72.25     14.04 o 
   6   4  14      144.39      148.97     16.30 o 
   7   4  14     2384.61     2357.06     86.81 o 
   8   4  14     1232.33     1208.84     22.52 o 
   9   4  14        8.34       31.95     20.14 o 
  10   4  14       66.36       39.67     24.07 o 
  -7   5  14       62.25       49.26     15.93 o 
  -6   5  14       99.73       88.56     20.67 o 
  -5   5  14        6.84       27.28     22.44 o 
  -4   5  14      530.63      534.87     32.32 o 
  -3   5  14       53.86       74.58     17.81 o 
  -2   5  14       78.27       87.85     14.98 o 
  -1   5  14      494.95      510.58     18.64 o 
   0   5  14        2.91       -3.62     12.26 o 
   1   5  14      679.48      581.92     14.40 o 
   2   5  14      309.66      354.63     19.49 o 
   3   5  14      162.74      145.32     12.59 o 
   4   5  14       56.94       52.04     15.10 o 
   5   5  14       16.94       23.47     12.68 o 
   6   5  14        9.58       18.82     14.35 o 
   7   5  14      417.15      398.29     19.73 o 
   8   5  14       21.35       28.41     19.67 o 
   9   5  14      256.15      255.63     22.12 o 
  10   5  14       87.94       55.19     29.63 o 
  -7   6  14       66.34       58.24     20.04 o 
  -6   6  14      119.13       96.28     18.62 o 
  -5   6  14       51.32       81.16     25.24 o 
  -4   6  14      236.52      277.38     17.23 o 
  -3   6  14        0.49      -11.91     17.60 o 
  -2   6  14       52.85       52.15     12.41 o 
  -1   6  14       15.20       25.15     17.91 o 
   0   6  14       13.75       -2.07     15.19 o 
   1   6  14        2.81       12.66     12.35 o 
   2   6  14       41.97       49.68     12.27 o 
   3   6  14        8.07       12.88     17.04 o 
   4   6  14       25.40       25.63     15.39 o 
   5   6  14      552.60      498.14     14.89 o 
   6   6  14      182.86      198.18     16.13 o 
   7   6  14      467.30      466.94     27.08 o 
   8   6  14      155.97      137.63     25.48 o 
   9   6  14       39.01       29.88     26.96 o 
  10   6  14       22.18       12.52     29.62 o 
  -7   7  14       73.96       50.22     24.28 o 
  -6   7  14       11.73       33.68     21.87 o 
  -5   7  14      466.65      386.12     17.05 o 
  -4   7  14      105.76      118.17     23.55 o 
  -3   7  14       13.18       22.10     14.91 o 
  -2   7  14      176.31      147.13     13.26 o 
  -1   7  14        1.64       28.35     13.51 o 
   0   7  14      113.18      128.71     13.97 o 
   1   7  14       22.65       35.24     15.02 o 
   2   7  14      505.02      585.71     15.26 o 
   3   7  14       77.49       79.05     12.84 o 
   4   7  14        0.00        1.30     15.91 o 
   5   7  14      428.98      411.57     19.07 o 
   6   7  14       34.38       18.17     18.61 o 
   7   7  14       92.56       88.44     17.54 o 
   8   7  14       59.68       71.68     25.86 o 
   9   7  14       10.94        9.89     27.67 o 
  10   7  14       24.64       -2.47     46.01 o 
  -6   8  14      204.29      177.34     30.91 o 
  -5   8  14       64.60       63.55     16.68 o 
  -4   8  14       32.73       58.52     17.99 o 
  -3   8  14        2.56       23.56     13.55 o 
  -2   8  14       12.13       35.93     14.53 o 
  -1   8  14        0.33        7.63     14.59 o 
   0   8  14      282.25      294.52     31.86 o 
   1   8  14        0.49       11.54     11.58 o 
   2   8  14       93.61       81.14     15.59 o 
   3   8  14        0.45       14.74     15.05 o 
   4   8  14      420.39      365.57     15.64 o 
   5   8  14       87.89      101.27     16.32 o 
   6   8  14        0.10       23.19     28.09 o 
   7   8  14        0.69        5.61     24.10 o 
   8   8  14       19.19       40.01     42.22 o 
   9   8  14       14.15        3.18     28.81 o 
  -5   9  14       12.81      -10.43     47.15 o 
  -4   9  14        0.01      -14.61     20.77 o 
  -3   9  14       78.18       75.94     14.84 o 
  -2   9  14      709.93      652.98     38.05 o 
  -1   9  14       15.14       19.58     15.10 o 
   0   9  14       11.13       27.33     19.16 o 
   1   9  14       32.48       36.46     13.13 o 
   2   9  14        1.39       24.66     12.91 o 
   3   9  14       33.89       53.73     16.73 o 
   4   9  14       91.96       91.46     14.03 o 
   5   9  14      473.60      494.44     20.33 o 
   6   9  14       53.80       34.56     17.09 o 
   7   9  14       71.35       41.48     25.90 o 
   8   9  14       12.15       34.74     27.52 o 
   9   9  14       85.97       89.73     21.28 o 
  -5  10  14       49.27       61.82     26.48 o 
  -4  10  14        1.84        5.14     17.73 o 
  -3  10  14       40.05       39.71     18.92 o 
  -2  10  14      607.97      592.98     19.38 o 
  -1  10  14      132.48      117.10     15.99 o 
   0  10  14       80.74       95.84     14.53 o 
   1  10  14       33.67       39.25     14.97 o 
   2  10  14       67.21       71.75     16.76 o 
   3  10  14        9.50       21.20     16.04 o 
   4  10  14       10.40       29.16     18.42 o 
   5  10  14      220.91      227.11     26.29 o 
   6  10  14      158.83      142.94     26.45 o 
   7  10  14      167.42      169.93     22.76 o 
   8  10  14      140.10      155.25     24.02 o 
  -4  11  14       19.14      -16.95     16.95 o 
  -3  11  14       51.23       65.61     16.59 o 
  -2  11  14      102.63       96.94     17.80 o 
  -1  11  14        0.10       14.64     15.77 o 
   0  11  14       28.61       41.33     18.29 o 
   1  11  14       48.97       60.12     16.02 o 
   2  11  14        2.25       12.04     15.42 o 
   3  11  14        4.38       21.11     15.53 o 
   4  11  14        2.57      -17.80     27.50 o 
   5  11  14       21.21       17.04     21.09 o 
   6  11  14        1.90        9.89     21.68 o 
   7  11  14        0.47       -2.86     28.82 o 
   8  11  14        0.04       49.21     30.54 o 
  -3  12  14        1.82       23.51     42.47 o 
  -2  12  14        2.44       21.19     18.17 o 
  -1  12  14      135.27      114.98     22.00 o 
   0  12  14       14.69       45.17     15.47 o 
   1  12  14       14.44        5.68     16.99 o 
   2  12  14        0.34       11.67     16.46 o 
   3  12  14        0.04        4.16     18.44 o 
   4  12  14      137.31      132.96     17.74 o 
   5  12  14        0.01       30.65     27.62 o 
   6  12  14        6.12       -1.04     23.69 o 
   7  12  14        0.72       38.41     24.94 o 
  -1  13  14        5.57       29.85     27.82 o 
   0  13  14      238.61      213.79     28.74 o 
   1  13  14      115.51      114.67     18.15 o 
   2  13  14       35.15       80.28     17.93 o 
   3  13  14        9.91       17.59     18.22 o 
   4  13  14       17.84       27.88     18.96 o 
   5  13  14        2.93       40.28     25.91 o 
  -1 -10  15        1.84        6.49     25.85 o 
   0 -10  15        6.42      -13.33     33.09 o 
  -4  -9  15        5.25       30.11     21.67 o 
  -3  -9  15      426.53      391.06     31.26 o 
  -2  -9  15       15.57       17.81     19.89 o 
  -1  -9  15       99.20      102.72     23.73 o 
   0  -9  15      124.85      121.47     19.67 o 
   1  -9  15       10.50       36.40     27.08 o 
   2  -9  15       51.72       36.85     16.60 o 
   3  -9  15       93.89      101.41     20.83 o 
  -5  -8  15       58.05       81.79     21.56 o 
  -4  -8  15        5.08       19.98     24.04 o 
  -3  -8  15        3.71       -8.04     23.33 o 
  -2  -8  15       38.10       49.39     19.11 o 
  -1  -8  15        3.06       22.94     18.87 o 
   0  -8  15      361.04      340.86     22.09 o 
   1  -8  15      190.41      203.35     17.88 o 
   2  -8  15       60.81       68.21     18.86 o 
   3  -8  15       57.15       47.34     19.11 o 
   4  -8  15      117.33       94.17     26.62 o 
   5  -8  15       34.70       49.16     20.44 o 
  -6  -7  15        8.98       12.69     21.61 o 
  -5  -7  15       16.48       52.09     18.18 o 
  -4  -7  15      230.99      236.44     20.45 o 
  -3  -7  15       70.85       36.96     21.51 o 
  -2  -7  15        0.69        9.89     25.09 o 
  -1  -7  15       23.82       49.64     20.80 o 
   0  -7  15        8.72       38.84     20.18 o 
   1  -7  15      124.34      167.74     20.62 o 
   2  -7  15       21.85       34.68     16.15 o 
   3  -7  15        7.68       15.93     17.89 o 
   4  -7  15      113.05      102.31     21.36 o 
   5  -7  15       18.39       27.19     19.47 o 
   6  -7  15      189.62      167.62     21.23 o 
  -6  -6  15      235.65      229.37     23.88 o 
  -5  -6  15        6.90       32.04     22.17 o 
  -4  -6  15      170.58      174.90     21.57 o 
  -3  -6  15      593.41      574.81     24.67 o 
  -2  -6  15       44.20       75.15     18.51 o 
  -1  -6  15     1004.82     1010.86     28.79 o 
   0  -6  15       34.13       55.36     14.56 o 
   1  -6  15       62.53       56.29     16.38 o 
   2  -6  15        8.30       33.76     16.58 o 
   3  -6  15       35.95       32.68     24.21 o 
   4  -6  15        1.16       -7.23     17.41 o 
   5  -6  15      109.99      131.66     21.41 o 
   6  -6  15      128.29      114.11     21.65 o 
   7  -6  15        6.12       10.92     29.34 o 
  -7  -5  15       35.21       13.02     20.83 o 
  -6  -5  15        0.88      -11.20     22.53 o 
  -5  -5  15       44.89      100.99     21.33 o 
  -4  -5  15      188.81      172.31     16.47 o 
  -3  -5  15      171.79      183.29     22.18 o 
  -2  -5  15     1263.58     1335.88     39.70 o 
  -1  -5  15      178.66      246.73     18.80 o 
   0  -5  15      214.78      200.45     18.88 o 
   1  -5  15      553.33      595.10     16.06 o 
   2  -5  15       10.00        1.54     17.45 o 
   3  -5  15     1022.12      960.61     42.03 o 
   4  -5  15        6.13       27.80     15.43 o 
   5  -5  15       66.07      100.31     14.67 o 
   6  -5  15       13.83       11.90     21.14 o 
   7  -5  15        0.38       -3.04     19.62 o 
  -7  -4  15        3.38       10.20     20.46 o 
  -6  -4  15       61.95       86.43     17.19 o 
  -5  -4  15       12.74       16.13     22.98 o 
  -4  -4  15        0.14        5.82     17.32 o 
  -3  -4  15       42.24       94.96     23.26 o 
  -2  -4  15       61.90       61.74     17.61 o 
  -1  -4  15     2536.17     2533.65    124.66 o 
   0  -4  15      262.03      277.12     30.76 o 
   1  -4  15        7.24       28.36     23.21 o 
   2  -4  15        8.47        8.90     18.11 o 
   3  -4  15        0.60      -15.79     15.79 o 
   4  -4  15       13.49       17.59     14.88 o 
   5  -4  15      392.43      377.51     19.05 o 
   6  -4  15      178.11      154.94     18.54 o 
   7  -4  15       12.74       -7.37     26.81 o 
   8  -4  15      108.10      124.25     28.03 o 
  -8  -3  15        6.59       15.05     21.26 o 
  -7  -3  15      105.27       93.52     53.72 o 
  -6  -3  15       63.35       58.14     17.82 o 
  -5  -3  15       29.82       19.67     20.26 o 
  -4  -3  15      257.17      254.53     19.95 o 
  -3  -3  15      648.04      676.94     25.45 o 
  -2  -3  15      166.81      171.10     16.48 o 
  -1  -3  15     1582.80     1526.36    108.77 o 
   0  -3  15     2042.68     1993.92     61.84 o 
   1  -3  15       17.90       46.28     17.19 o 
   2  -3  15      108.43      133.83     17.54 o 
   3  -3  15        8.96       12.17     15.19 o 
   4  -3  15       24.67       32.97     13.59 o 
   5  -3  15       87.81       89.64     15.57 o 
   6  -3  15      124.09      128.70     18.05 o 
   7  -3  15       69.28       64.02     21.72 o 
   8  -3  15        0.01       35.45     28.18 o 
  -8  -2  15       23.47       59.95     23.73 o 
  -7  -2  15        1.80        1.90     19.36 o 
  -6  -2  15       24.87       48.68     20.48 o 
  -5  -2  15       27.43      -15.05     22.00 o 
  -4  -2  15       33.49       47.42     23.92 o 
  -3  -2  15        2.64       -0.75     33.09 o 
  -2  -2  15      741.30      739.93     25.28 o 
  -1  -2  15     2479.22     2301.71    181.83 o 
   0  -2  15      653.76      617.28     23.62 o 
   1  -2  15      249.61      218.63     22.72 o 
   2  -2  15       12.11       27.62     20.31 o 
   3  -2  15     4923.07     4780.44    104.11 o 
   4  -2  15        1.54       15.50     14.50 o 
   5  -2  15       93.76      121.08     16.74 o 
   6  -2  15        8.92       29.63     16.29 o 
   7  -2  15      276.97      260.81     18.90 o 
   8  -2  15       27.29       39.89     22.26 o 
   9  -2  15       17.25      -11.25     29.13 o 
  -8  -1  15       29.02      -10.33     23.80 o 
  -7  -1  15      102.05      120.72     30.49 o 
  -6  -1  15       37.81       49.36     25.91 o 
  -5  -1  15       43.94       52.62     17.13 o 
  -4  -1  15      139.33      155.16     24.05 o 
  -3  -1  15        5.37       20.67     35.68 o 
  -2  -1  15       38.86       68.67     21.79 o 
  -1  -1  15     1034.20     1146.59     22.61 o 
   0  -1  15      102.38       65.42     33.72 o 
   1  -1  15       54.86       53.09     17.76 o 
   2  -1  15      105.81      106.84     16.58 o 
   3  -1  15     1301.58     1276.02     18.61 o 
   4  -1  15       12.15       10.88     17.34 o 
   5  -1  15      229.09      212.66     15.45 o 
   6  -1  15        0.07       33.85     17.64 o 
   7  -1  15      400.75      422.26     28.45 o 
   8  -1  15      164.70      148.20     28.19 o 
   9  -1  15      110.72       89.97     28.10 o 
  -8   0  15        4.75       -0.20     16.71 o 
  -7   0  15       27.99       76.71     18.87 o 
  -6   0  15        1.54       36.57     20.14 o 
  -5   0  15        0.10        8.24     19.09 o 
  -4   0  15      478.59      416.55     18.08 o 
  -3   0  15        8.49        6.62     18.11 o 
  -2   0  15      421.39      415.67     20.13 o 
  -1   0  15      519.86      549.03     19.79 o 
   0   0  15      340.10      363.65     18.18 o 
   1   0  15      373.62      369.02     15.56 o 
   2   0  15      300.53      280.41     16.92 o 
   3   0  15       21.04       12.99     14.43 o 
   4   0  15      409.04      388.35     16.54 o 
   5   0  15       85.07       87.39     19.21 o 
   6   0  15      205.88      233.57     20.58 o 
   7   0  15      103.24      138.73     21.83 o 
   8   0  15      245.36      261.48     27.42 o 
   9   0  15       43.60       69.85     23.16 o 
  -8   1  15        3.96        9.78     20.11 o 
  -7   1  15       13.16       31.93     17.04 o 
  -6   1  15      204.01      229.45     19.45 o 
  -5   1  15        0.00       12.25     19.23 o 
  -4   1  15      392.83      379.55     21.61 o 
  -3   1  15       58.44       59.96     14.09 o 
  -2   1  15      241.66      226.56     18.30 o 
  -1   1  15       58.19       95.51     17.70 o 
   0   1  15      341.33      367.69     14.36 o 
   1   1  15      395.21      392.96     15.79 o 
   2   1  15        1.42       -6.23     13.91 o 
   3   1  15        4.05       13.33     12.86 o 
   4   1  15      122.16      119.17     17.20 o 
   5   1  15      195.79      191.76     15.98 o 
   6   1  15      285.58      290.65     20.06 o 
   7   1  15        6.75        3.22     21.17 o 
   8   1  15       60.97       99.86     24.24 o 
   9   1  15       18.46       50.68     27.36 o 
  10   1  15        1.04       17.50     29.33 o 
  -8   2  15       28.11       23.89     20.55 o 
  -7   2  15        0.04       -1.52     18.57 o 
  -6   2  15      120.96       79.77     14.93 o 
  -5   2  15       20.15       14.95     14.66 o 
  -4   2  15       31.88       40.69     14.48 o 
  -3   2  15        0.09       14.39     12.55 o 
  -2   2  15     1349.11     1340.61     19.56 o 
  -1   2  15     1077.87     1167.81     27.49 o 
   0   2  15      928.57      934.29     17.76 o 
   1   2  15     2338.83     2306.00     27.12 o 
   2   2  15        0.02        0.61     14.45 o 
   3   2  15     1947.93     1889.42     28.27 o 
   4   2  15        9.15        3.27     17.11 o 
   5   2  15     2077.99     2173.10     38.61 o 
   6   2  15      449.68      439.89     20.37 o 
   7   2  15      478.45      510.82     28.93 o 
   8   2  15       95.49      112.57     22.57 o 
   9   2  15        1.21       14.62     25.36 o 
  10   2  15       57.53       84.83     29.14 o 
  -8   3  15        6.43        8.10     20.18 o 
  -7   3  15       43.98       57.24     18.94 o 
  -6   3  15        0.16      -10.33     14.32 o 
  -5   3  15        6.32       22.72     16.90 o 
  -4   3  15        8.06        0.51     14.63 o 
  -3   3  15        7.18       21.10     18.89 o 
  -2   3  15      123.11      117.21     15.43 o 
  -1   3  15       47.90       57.08     15.40 o 
   0   3  15      151.26      145.96     13.69 o 
   1   3  15       37.84       52.49     16.85 o 
   2   3  15        1.60        6.78     13.05 o 
   3   3  15       15.91       22.42     12.21 o 
   4   3  15      558.16      554.58     16.43 o 
   5   3  15      230.37      235.82     14.85 o 
   6   3  15     1941.37     1914.22     49.97 o 
   7   3  15        3.20        5.38     17.00 o 
   8   3  15      281.68      270.49     19.83 o 
   9   3  15      209.04      205.62     24.36 o 
  10   3  15       10.02       11.74     28.77 o 
  -7   4  15       11.78       -0.03     20.03 o 
  -6   4  15       15.28       28.85     20.39 o 
  -5   4  15       35.89       49.40     15.04 o 
  -4   4  15        0.85       11.00     13.26 o 
  -3   4  15      398.71      465.27     21.25 o 
  -2   4  15       44.93       47.40     15.15 o 
  -1   4  15       56.29       64.30     13.54 o 
   0   4  15      964.84      851.86     16.15 o 
   1   4  15     1132.20     1130.27     16.79 o 
   2   4  15      434.26      387.78     14.18 o 
   3   4  15      422.52      429.19     14.02 o 
   4   4  15        4.06       21.37     15.42 o 
   5   4  15      433.05      435.92     15.54 o 
   6   4  15     1482.12     1455.58     59.92 o 
   7   4  15     1918.95     1972.58     61.79 o 
   8   4  15        0.55       -2.16     19.12 o 
   9   4  15        0.12       14.61     20.99 o 
  10   4  15      119.06      129.83     24.96 o 
  -7   5  15       10.89       35.06     17.95 o 
  -6   5  15       21.86       40.06     20.72 o 
  -5   5  15       81.70       49.93     24.33 o 
  -4   5  15        0.22       15.00     15.96 o 
  -3   5  15       32.71       39.65     13.84 o 
  -2   5  15      191.54      199.36     22.23 o 
  -1   5  15        0.73       -4.73     11.08 o 
   0   5  15       30.22       31.74     14.64 o 
   1   5  15      100.02      102.23     11.60 o 
   2   5  15      295.47      276.26     14.06 o 
   3   5  15      504.36      521.45     15.10 o 
   4   5  15       17.29       20.52     15.66 o 
   5   5  15       29.26       35.71     15.54 o 
   6   5  15      105.82      110.18     17.71 o 
   7   5  15      770.96      740.76     22.26 o 
   8   5  15        9.95        9.63     19.67 o 
   9   5  15       20.17       37.08     22.00 o 
  10   5  15       64.13       61.65     24.02 o 
  -7   6  15      118.23      105.85     24.17 o 
  -6   6  15      190.08      147.72     17.22 o 
  -5   6  15       80.10      100.85     15.40 o 
  -4   6  15       31.77       37.04     14.86 o 
  -3   6  15       23.52       73.47     16.19 o 
  -2   6  15        7.49       32.00     12.14 o 
  -1   6  15        0.28       16.57     13.30 o 
   0   6  15       62.22       62.11     13.69 o 
   1   6  15      818.76      826.87     15.10 o 
   2   6  15       33.13       34.00     13.57 o 
   3   6  15     1412.95     1443.81     20.23 o 
   4   6  15       52.76       73.60     13.94 o 
   5   6  15        9.79        3.30     16.85 o 
   6   6  15       14.75       27.70     18.75 o 
   7   6  15        4.31       14.71     19.24 o 
   8   6  15       92.65      126.86     23.26 o 
   9   6  15       47.03       31.73     27.41 o 
  10   6  15       59.97       82.64     30.78 o 
  -6   7  15       15.12       24.89     19.13 o 
  -5   7  15      196.99      208.86     21.49 o 
  -4   7  15        9.00       16.15     40.38 o 
  -3   7  15       59.94       79.04     16.66 o 
  -2   7  15      202.94      211.22     14.13 o 
  -1   7  15       66.23       56.23     13.15 o 
   0   7  15       36.04       54.99     21.05 o 
   1   7  15        0.86        9.88     13.68 o 
   2   7  15       23.49       18.45     13.72 o 
   3   7  15     1046.52      999.94     22.85 o 
   4   7  15      365.39      366.61     16.20 o 
   5   7  15     1546.56     1509.97     36.33 o 
   6   7  15       19.24        8.40     16.55 o 
   7   7  15        1.92       34.19     23.70 o 
   8   7  15      310.40      308.85     22.43 o 
   9   7  15       37.85       63.74     34.67 o 
  10   7  15       10.78       39.62     30.38 o 
  -6   8  15        0.28       50.62     18.54 o 
  -5   8  15       69.07       94.49     22.11 o 
  -4   8  15       92.92       83.76     18.48 o 
  -3   8  15      198.54      187.97     16.76 o 
  -2   8  15       85.86      102.07     14.13 o 
  -1   8  15       10.98       17.55     11.40 o 
   0   8  15        1.31        6.03     14.21 o 
   1   8  15        2.79       20.57     13.96 o 
   2   8  15       58.43       57.24     14.28 o 
   3   8  15      656.21      666.29     18.60 o 
   4   8  15       74.76       95.16     15.52 o 
   5   8  15       61.70       93.87     18.40 o 
   6   8  15      453.64      398.58     18.57 o 
   7   8  15       87.74       95.81     23.66 o 
   8   8  15      501.36      457.88     37.67 o 
   9   8  15      289.77      302.85     30.29 o 
  -5   9  15       90.67       95.06     20.30 o 
  -4   9  15       92.57       69.99     22.11 o 
  -3   9  15       11.31       26.65     15.62 o 
  -2   9  15      190.05      206.34     17.60 o 
  -1   9  15       99.30      115.92     15.12 o 
   0   9  15       97.82       94.71     15.23 o 
   1   9  15      119.05      103.45     14.96 o 
   2   9  15        0.22       10.60     13.03 o 
   3   9  15      556.51      526.89     17.27 o 
   4   9  15        5.84      -13.38     13.42 o 
   5   9  15       96.03       78.17     20.30 o 
   6   9  15       34.28       39.78     32.33 o 
   7   9  15       21.65       32.55     25.52 o 
   8   9  15      186.34      172.33     27.82 o 
   9   9  15       58.67       32.20     30.70 o 
  -4  10  15        0.01        9.44     16.18 o 
  -3  10  15       61.93       65.17     17.40 o 
  -2  10  15      138.76      151.21     16.89 o 
  -1  10  15        1.91        2.73     15.61 o 
   0  10  15       22.32       51.68     17.63 o 
   1  10  15       10.42       14.23     19.78 o 
   2  10  15       18.18        7.48     15.08 o 
   3  10  15      219.76      259.19     17.57 o 
   4  10  15        5.10       23.57     18.67 o 
   5  10  15      259.98      310.68     22.44 o 
   6  10  15      112.12       99.70     25.28 o 
   7  10  15       49.37       47.64     21.98 o 
   8  10  15       49.88       82.77     26.96 o 
  -3  11  15       21.87       57.79     16.39 o 
  -2  11  15       28.12       49.21     17.40 o 
  -1  11  15       77.61       52.54     17.06 o 
   0  11  15        2.69        9.33     16.15 o 
   1  11  15        0.10       13.90     14.59 o 
   2  11  15        2.54       29.76     19.59 o 
   3  11  15        0.45       22.86     18.14 o 
   4  11  15        0.05       -2.87     17.06 o 
   5  11  15        8.26      -13.97     21.43 o 
   6  11  15       32.30       33.24     28.06 o 
   7  11  15        5.88        9.64     23.06 o 
   8  11  15        0.12       -1.58     24.69 o 
  -2  12  15       42.17       59.47     16.99 o 
  -1  12  15       71.73       66.35     16.59 o 
   0  12  15       15.30       33.11     19.38 o 
   1  12  15       81.69       97.17     17.11 o 
   2  12  15       10.58       13.78     18.91 o 
   3  12  15        5.57        7.97     14.88 o 
   4  12  15        2.55       20.73     16.06 o 
   5  12  15        0.24      -10.66     28.04 o 
   6  12  15       52.54       40.14     43.93 o 
   7  12  15        4.19      -12.38     30.19 o 
   0  13  15        2.64       14.15     15.53 o 
   1  13  15      187.81      199.02     18.79 o 
   2  13  15        0.14       21.63     17.59 o 
   3  13  15       25.84       13.44     17.61 o 
   4  13  15        8.56       22.17     19.24 o 
   5  13  15        8.89       36.72     23.78 o 
  -3  -9  16        4.20       32.90     22.40 o 
  -2  -9  16       24.13       56.21     21.21 o 
  -1  -9  16       11.41       40.54     30.87 o 
   0  -9  16      137.25      132.40     24.16 o 
   1  -9  16       34.94       27.46     20.43 o 
   2  -9  16        2.08       15.43     24.36 o 
  -4  -8  16       90.40      118.10     21.65 o 
  -3  -8  16       49.43       45.37     20.91 o 
  -2  -8  16       84.81       91.59     20.25 o 
  -1  -8  16        6.16       37.76     29.90 o 
   0  -8  16        0.62       19.71     18.86 o 
   1  -8  16       40.79       64.44     21.91 o 
   2  -8  16      105.68      106.27     17.60 o 
   3  -8  16       40.32       60.25     19.30 o 
   4  -8  16      273.82      266.65     38.05 o 
  -5  -7  16        1.52       -0.78     39.77 o 
  -4  -7  16       81.34       77.32     18.10 o 
  -3  -7  16       43.39       67.30     22.66 o 
  -2  -7  16      494.92      498.91     18.58 o 
  -1  -7  16       29.37       28.12     14.93 o 
   0  -7  16      182.78      214.67     23.25 o 
   1  -7  16      114.79      117.77     18.29 o 
   2  -7  16       47.34       64.31     30.13 o 
   3  -7  16       20.31      -11.96     16.38 o 
   4  -7  16        0.91       28.27     19.43 o 
   5  -7  16        2.06       40.37     19.69 o 
  -6  -6  16        6.05        9.05     21.36 o 
  -5  -6  16       46.49      107.22     19.91 o 
  -4  -6  16      180.78      215.86     20.01 o 
  -3  -6  16      807.08      828.79     20.76 o 
  -2  -6  16      714.85      704.19     59.19 o 
  -1  -6  16       90.99       69.10     17.07 o 
   0  -6  16      719.41      735.51     36.47 o 
   1  -6  16      178.82      172.47     18.03 o 
   2  -6  16       14.05       42.68     16.87 o 
   3  -6  16        0.66        5.87     17.85 o 
   4  -6  16       44.92       47.29     16.95 o 
   5  -6  16        0.04       -8.42     16.88 o 
   6  -6  16       38.63       41.92     19.55 o 
  -7  -5  16       19.70       21.01     21.58 o 
  -6  -5  16        3.28       24.34     20.41 o 
  -5  -5  16      139.30      130.66     17.31 o 
  -4  -5  16       52.28       42.51     18.10 o 
  -3  -5  16      132.10      101.00     20.44 o 
  -2  -5  16       61.83       44.36     17.65 o 
  -1  -5  16      431.89      418.01     25.72 o 
   0  -5  16      190.62      200.02     15.58 o 
   1  -5  16       12.53       20.64     16.03 o 
   2  -5  16     1259.06     1232.40     38.76 o 
   3  -5  16      237.11      223.78     16.04 o 
   4  -5  16       34.82       68.48     19.36 o 
   5  -5  16        5.78       20.89     20.02 o 
   6  -5  16        3.18       22.78     21.12 o 
   7  -5  16        0.02      -12.68     35.36 o 
  -7  -4  16        3.05       -6.42     24.29 o 
  -6  -4  16       29.21       41.19     17.30 o 
  -5  -4  16        3.65       21.15     21.17 o 
  -4  -4  16      102.41       97.99     17.97 o 
  -3  -4  16      135.11      140.24     17.73 o 
  -2  -4  16      823.68      694.45     55.87 o 
  -1  -4  16     1260.27     1246.66     30.33 o 
   0  -4  16     1745.58     1653.08     57.05 o 
   1  -4  16      152.03      129.32     13.44 o 
   2  -4  16     1789.54     1637.17     87.50 o 
   3  -4  16      368.46      368.05     16.78 o 
   4  -4  16     1671.88     1663.11     61.42 o 
   5  -4  16      208.26      209.45     17.99 o 
   6  -4  16       24.59       26.19     20.83 o 
   7  -4  16      248.07      294.34     35.17 o 
   8  -4  16       94.99      143.40     30.58 o 
  -7  -3  16       18.53       56.89     22.98 o 
  -6  -3  16        0.07        4.95     19.16 o 
  -5  -3  16        1.48       -6.71     20.20 o 
  -4  -3  16       43.50       64.74     15.48 o 
  -3  -3  16        5.16        4.55     14.96 o 
  -2  -3  16       44.52       49.51     14.91 o 
  -1  -3  16     1239.09     1153.70     54.48 o 
   0  -3  16      752.34      747.62     34.07 o 
   1  -3  16      558.42      531.49     39.19 o 
   2  -3  16       62.99       76.52     15.21 o 
   3  -3  16        9.39        3.25     15.41 o 
   4  -3  16       10.80       13.97     13.24 o 
   5  -3  16       36.76       33.11     17.42 o 
   6  -3  16      239.34      197.56     20.57 o 
   7  -3  16      194.54      259.08     27.89 o 
   8  -3  16      199.67      189.92     23.93 o 
  -7  -2  16        0.06       43.43     22.69 o 
  -6  -2  16       44.42       29.84     32.71 o 
  -5  -2  16       34.71       33.41     18.51 o 
  -4  -2  16        1.48       -9.74     25.50 o 
  -3  -2  16        5.18        6.09     22.88 o 
  -2  -2  16       12.11        8.73     30.40 o 
  -1  -2  16     1458.93     1435.44     29.83 o 
   0  -2  16      723.44      705.79     40.23 o 
   1  -2  16       67.53       37.00     15.17 o 
   2  -2  16       35.92       45.54     14.68 o 
   3  -2  16       11.33       16.36     14.62 o 
   4  -2  16      316.67      336.57     22.04 o 
   5  -2  16       83.58       93.90     17.86 o 
   6  -2  16        1.09        5.06     16.46 o 
   7  -2  16      140.54      148.14     22.00 o 
   8  -2  16        8.74       35.59     27.99 o 
   9  -2  16        3.95       22.26     51.45 o 
  -8  -1  16       13.23      -15.96     28.40 o 
  -7  -1  16       13.24        9.96     19.47 o 
  -6  -1  16       49.14       53.85     26.86 o 
  -5  -1  16       40.47       84.17     25.11 o 
  -4  -1  16      192.32      199.56     44.59 o 
  -3  -1  16        0.20       10.72     18.81 o 
  -2  -1  16      924.08      953.56     40.61 o 
  -1  -1  16      153.37      136.25     18.76 o 
   0  -1  16     1237.46     1163.46     22.38 o 
   1  -1  16        3.98        9.47     14.86 o 
   2  -1  16      203.47      189.15     16.87 o 
   3  -1  16       29.65       16.16     14.98 o 
   4  -1  16        0.03        2.05     13.64 o 
   5  -1  16        6.86       18.42     18.59 o 
   6  -1  16     1022.92      998.50     24.07 o 
   7  -1  16      113.35      109.04     22.23 o 
   8  -1  16        0.89      -12.63     27.68 o 
   9  -1  16      119.46      142.45     29.43 o 
  -8   0  16        0.07       35.97     17.23 o 
  -7   0  16       15.84       57.15     20.35 o 
  -6   0  16        4.54       28.97     18.09 o 
  -5   0  16      152.05      142.08     25.74 o 
  -4   0  16       25.31       33.31     19.40 o 
  -3   0  16      326.15      305.07     19.62 o 
  -2   0  16      528.65      527.95     31.47 o 
  -1   0  16      399.94      397.37     19.74 o 
   0   0  16      392.09      422.74     18.25 o 
   1   0  16     1068.03     1006.21     25.72 o 
   2   0  16     1526.58     1499.26     21.22 o 
   3   0  16       18.88       31.87     13.31 o 
   4   0  16      259.25      248.35     16.15 o 
   5   0  16        1.63       16.23     14.16 o 
   6   0  16        8.66       30.69     19.58 o 
   7   0  16        6.45       40.05     30.36 o 
   8   0  16      136.32      142.61     22.92 o 
   9   0  16        7.10        3.09     23.06 o 
  -8   1  16        5.73       30.08     21.51 o 
  -7   1  16        2.44       25.15     19.28 o 
  -6   1  16       54.83       52.85     21.07 o 
  -5   1  16        3.13        5.98     17.20 o 
  -4   1  16      239.54      209.56     23.34 o 
  -3   1  16      286.34      333.39     19.24 o 
  -2   1  16       59.28       59.32     15.51 o 
  -1   1  16     1179.27     1190.12     58.32 o 
   0   1  16       10.95        5.69     14.93 o 
   1   1  16     2107.81     2020.16     21.04 o 
   2   1  16       45.57       47.72     14.62 o 
   3   1  16      103.76      122.38     17.19 o 
   4   1  16     1423.82     1416.95     45.71 o 
   5   1  16      368.73      349.78     19.34 o 
   6   1  16        3.18       26.39     19.11 o 
   7   1  16      148.89      182.10     21.82 o 
   8   1  16       50.60       57.06     24.05 o 
   9   1  16      201.27      222.15     40.13 o 
  -8   2  16        1.61      -10.00     23.05 o 
  -7   2  16        0.66        7.62     15.79 o 
  -6   2  16       84.06       86.39     21.12 o 
  -5   2  16       16.28        4.00     21.04 o 
  -4   2  16       41.48       54.79     14.74 o 
  -3   2  16       11.76       26.92     18.31 o 
  -2   2  16      103.62       80.84     12.77 o 
  -1   2  16       70.70       95.46     15.43 o 
   0   2  16     1272.02     1330.07     19.03 o 
   1   2  16     1440.74     1391.60     18.11 o 
   2   2  16      140.60      141.11     15.10 o 
   3   2  16      287.96      255.08     14.57 o 
   4   2  16     2229.80     2208.98     27.39 o 
   5   2  16      650.99      693.60     35.95 o 
   6   2  16      121.85      128.39     19.28 o 
   7   2  16      637.16      613.77     25.11 o 
   8   2  16       26.19       39.96     21.67 o 
   9   2  16       24.81       36.98     25.81 o 
  10   2  16        6.17       27.89     29.45 o 
  -7   3  16        0.22       23.47     29.16 o 
  -6   3  16       85.65       78.89     16.76 o 
  -5   3  16        0.52       16.14     14.95 o 
  -4   3  16       12.78       35.42     18.23 o 
  -3   3  16      140.36      152.08     16.24 o 
  -2   3  16        3.04       -7.44     17.44 o 
  -1   3  16      153.66      170.07     14.04 o 
   0   3  16      157.18      119.78     17.22 o 
   1   3  16       68.45       73.24     13.39 o 
   2   3  16     4430.82     4101.68     28.28 o 
   3   3  16        0.04       22.41     17.33 o 
   4   3  16       94.29       97.98     13.80 o 
   5   3  16      891.63      929.34     18.80 o 
   6   3  16      423.41      408.77     18.10 o 
   7   3  16       64.10       64.63     20.16 o 
   8   3  16      305.02      333.83     25.43 o 
   9   3  16       86.10      103.41     25.96 o 
  10   3  16       22.18       31.52     28.57 o 
  -7   4  16        0.51       -1.44     17.67 o 
  -6   4  16       38.35       28.48     15.06 o 
  -5   4  16       11.69       14.66     15.40 o 
  -4   4  16        0.51       -5.42     18.89 o 
  -3   4  16      563.31      541.30     24.30 o 
  -2   4  16        2.83       -9.94     13.65 o 
  -1   4  16       19.16       20.23     17.39 o 
   0   4  16      522.47      539.03     15.57 o 
   1   4  16       10.41       28.08     12.17 o 
   2   4  16       11.01        7.27     11.18 o 
   3   4  16      197.05      189.40     13.16 o 
   4   4  16     2712.82     2743.09     46.74 o 
   5   4  16      500.86      476.77     17.86 o 
   6   4  16     2388.00     2447.16     51.97 o 
   7   4  16        0.12       17.71     17.75 o 
   8   4  16      226.96      229.99     19.69 o 
   9   4  16       39.25       33.00     20.61 o 
  10   4  16        1.51       15.08     28.60 o 
  -7   5  16        3.79       20.76     20.30 o 
  -6   5  16       45.37       41.09     15.00 o 
  -5   5  16        1.53       22.26     18.05 o 
  -4   5  16       69.72       86.39     14.92 o 
  -3   5  16       94.60      138.54     18.47 o 
  -2   5  16       97.03       84.30     18.17 o 
  -1   5  16      680.47      694.79     20.71 o 
   0   5  16      323.09      343.57     18.17 o 
   1   5  16      355.76      337.04     17.34 o 
   2   5  16        2.61        4.35     12.09 o 
   3   5  16      145.33      149.03     12.68 o 
   4   5  16      188.51      183.09     16.92 o 
   5   5  16      127.66      127.13     16.59 o 
   6   5  16      461.64      457.95     24.84 o 
   7   5  16        8.75        6.51     18.03 o 
   8   5  16       10.26       12.60     19.98 o 
   9   5  16        0.94        8.99     22.69 o 
  10   5  16        1.77        6.41     25.34 o 
  -6   6  16        6.67       -7.27     18.80 o 
  -5   6  16        0.20       -7.80     20.24 o 
  -4   6  16       25.45       54.97     16.78 o 
  -3   6  16      130.28      119.61     14.71 o 
  -2   6  16        0.36        8.68     18.73 o 
  -1   6  16       78.09       68.82     11.88 o 
   0   6  16       52.69       77.17     13.68 o 
   1   6  16      749.39      726.29     15.96 o 
   2   6  16      676.79      670.16     24.38 o 
   3   6  16      279.01      263.01     14.66 o 
   4   6  16        2.21       -3.83     13.19 o 
   5   6  16      286.90      269.84     17.58 o 
   6   6  16      353.48      358.58     19.01 o 
   7   6  16      886.70      898.50     24.73 o 
   8   6  16       52.64       47.33     21.22 o 
   9   6  16       28.48       37.66     30.97 o 
  10   6  16       74.74       78.92     34.92 o 
  -6   7  16        9.32       38.64     20.70 o 
  -5   7  16       28.42       41.09     16.11 o 
  -4   7  16       10.37       39.88     14.24 o 
  -3   7  16        0.22       32.15     16.64 o 
  -2   7  16      154.04      159.98     14.82 o 
  -1   7  16       21.06       37.18     13.17 o 
   0   7  16      118.55      138.06     14.32 o 
   1   7  16       10.80       43.73     15.54 o 
   2   7  16      433.70      411.85     22.11 o 
   3   7  16        5.59       23.60     15.47 o 
   4   7  16       12.02       17.27     14.33 o 
   5   7  16       21.59       24.50     14.74 o 
   6   7  16      251.87      272.62     19.51 o 
   7   7  16      825.08      790.02     23.25 o 
   8   7  16        1.78       15.91     25.78 o 
   9   7  16      100.89       97.02     28.63 o 
  -5   8  16      118.08       99.32     20.98 o 
  -4   8  16       53.48       68.01     23.36 o 
  -3   8  16        0.52       51.12     18.55 o 
  -2   8  16       19.72       53.88     14.40 o 
  -1   8  16       93.49      131.72     13.62 o 
   0   8  16        0.52       18.36     27.13 o 
   1   8  16       20.87       27.50     17.26 o 
   2   8  16       51.49       38.01     14.27 o 
   3   8  16       43.44       48.00     15.91 o 
   4   8  16        3.75       28.03     14.94 o 
   5   8  16       27.92       46.43     18.34 o 
   6   8  16        0.05       16.82     19.38 o 
   7   8  16      446.95      423.33     29.96 o 
   8   8  16       42.16       47.02     19.12 o 
   9   8  16       98.92      133.81     29.18 o 
  -5   9  16       18.42      -12.91     23.84 o 
  -4   9  16       56.94      119.37     43.95 o 
  -3   9  16        0.19       12.57     16.41 o 
  -2   9  16      114.71      129.68     27.48 o 
  -1   9  16       59.69      103.06     24.85 o 
   0   9  16       49.48       42.65     12.80 o 
   1   9  16      276.93      308.90     15.63 o 
   2   9  16       37.59       43.57     14.55 o 
   3   9  16       85.89       85.86     13.23 o 
   4   9  16        4.99      -13.54     14.21 o 
   5   9  16       14.25       28.11     19.16 o 
   6   9  16      182.77      166.75     19.66 o 
   7   9  16       31.22       26.43     26.03 o 
   8   9  16       63.89       96.48     52.27 o 
   9   9  16      167.80      178.30     34.19 o 
  -4  10  16       56.96       18.35     20.52 o 
  -3  10  16       62.95       69.68     16.03 o 
  -2  10  16       50.21       39.20     19.17 o 
  -1  10  16        1.01       23.96     15.12 o 
   0  10  16       20.54       57.50     16.32 o 
   1  10  16      116.34      143.54     15.71 o 
   2  10  16        2.11        4.90     15.13 o 
   3  10  16      189.42      198.82     15.91 o 
   4  10  16      325.20      279.22     18.88 o 
   5  10  16      245.36      236.37     20.81 o 
   6  10  16      814.62      686.79     27.94 o 
   7  10  16        7.95       -1.05     27.35 o 
   8  10  16       11.46       19.35     23.44 o 
  -3  11  16        0.30       16.55     16.77 o 
  -2  11  16        6.56       -5.91     14.90 o 
  -1  11  16       19.92       19.84     17.18 o 
   0  11  16       10.20       -5.50     17.03 o 
   1  11  16        4.94       -2.09     16.17 o 
   2  11  16        0.77       22.47     16.04 o 
   3  11  16       16.33       48.06     17.85 o 
   4  11  16       65.80       66.94     15.33 o 
   5  11  16      104.62       95.84     19.82 o 
   6  11  16        2.69       10.48     21.84 o 
   7  11  16      172.89      181.07     29.30 o 
  -2  12  16       14.16       -0.90     18.98 o 
  -1  12  16       46.60       60.34     20.44 o 
   0  12  16       43.52       71.96     21.66 o 
   1  12  16       12.20        3.43     21.92 o 
   2  12  16       43.96       60.82     17.06 o 
   3  12  16        1.22        7.65     21.45 o 
   4  12  16       40.03       45.73     20.92 o 
   5  12  16       48.37       19.89     24.63 o 
   6  12  16        0.40      -17.66     28.80 o 
   0  13  16        0.19        7.18     16.95 o 
   1  13  16       30.45       82.89     26.43 o 
   2  13  16       26.34       27.99     20.41 o 
   3  13  16        6.30       41.99     19.02 o 
   4  13  16       16.59       30.67     19.74 o 
   5  13  16       65.79       -7.30     33.88 o 
  -1  -9  17        0.05       -2.33     21.30 o 
   0  -9  17      154.06      153.99     30.31 o 
   1  -9  17        7.97       10.85     24.28 o 
  -3  -8  17       77.12       74.32     24.61 o 
  -2  -8  17      543.22      611.23     25.13 o 
  -1  -8  17        4.19        6.79     28.79 o 
   0  -8  17       13.12       58.91     17.93 o 
   1  -8  17       14.33       28.78     19.47 o 
   2  -8  17       27.78       37.72     19.90 o 
   3  -8  17       80.25      108.10     20.69 o 
  -5  -7  17        7.60       -6.36     21.60 o 
  -4  -7  17       55.75       65.27     19.34 o 
  -3  -7  17      326.86      284.82     20.93 o 
  -2  -7  17      150.83      135.33     20.35 o 
  -1  -7  17       21.86       39.85     19.22 o 
   0  -7  17        0.41      -11.97     36.85 o 
   1  -7  17       67.06       93.66     18.08 o 
   2  -7  17       32.29       40.61     19.25 o 
   3  -7  17       17.30       30.58     18.77 o 
   4  -7  17      109.59      111.71     18.30 o 
   5  -7  17        7.72       22.18     20.87 o 
  -5  -6  17       92.11       64.53     20.57 o 
  -4  -6  17       13.55        9.83     16.23 o 
  -3  -6  17      290.37      303.16     19.97 o 
  -2  -6  17       31.94       50.54     17.04 o 
  -1  -6  17       26.12       44.29     17.80 o 
   0  -6  17      176.46      193.01     22.24 o 
   1  -6  17       55.81       64.88     15.23 o 
   2  -6  17        2.03       21.44     20.15 o 
   3  -6  17       22.95       38.45     17.81 o 
   4  -6  17        5.44       21.16     18.60 o 
   5  -6  17      216.64      217.74     23.34 o 
   6  -6  17      346.60      399.48     61.87 o 
  -6  -5  17      331.50      308.06     24.75 o 
  -5  -5  17       49.36       70.30     17.66 o 
  -4  -5  17       17.24       59.26     21.66 o 
  -3  -5  17      273.08      250.99     19.23 o 
  -2  -5  17      185.65      188.48     24.88 o 
  -1  -5  17        9.00       17.55     15.68 o 
   0  -5  17      271.45      308.37     17.40 o 
   1  -5  17      378.43      359.43     31.64 o 
   2  -5  17       89.45       78.26     16.93 o 
   3  -5  17      175.10      193.56     20.13 o 
   4  -5  17       44.80       41.82     15.92 o 
   5  -5  17      730.93      748.88     42.23 o 
   6  -5  17        0.20        8.27     21.95 o 
   7  -5  17       23.89       23.42     24.73 o 
  -7  -4  17        5.72       16.50     24.77 o 
  -6  -4  17        4.51       11.20     31.74 o 
  -5  -4  17        2.97        4.51     21.60 o 
  -4  -4  17       15.40       14.54     14.97 o 
  -3  -4  17      222.94      230.42     21.01 o 
  -2  -4  17      138.44      121.81     17.51 o 
  -1  -4  17      153.90      181.45     19.28 o 
   0  -4  17       77.67      111.55     16.68 o 
   1  -4  17      178.22      163.19     16.38 o 
   2  -4  17        2.41        3.32     23.75 o 
   3  -4  17      306.72      296.22     17.12 o 
   4  -4  17       30.82       25.99     15.90 o 
   5  -4  17      289.49      339.42     21.02 o 
   6  -4  17       48.14       45.13     18.52 o 
   7  -4  17       84.07      118.37     23.97 o 
  -7  -3  17        1.28       15.31     43.32 o 
  -6  -3  17      195.69      171.85     18.23 o 
  -5  -3  17       27.79       21.35     16.35 o 
  -4  -3  17      267.69      244.47     16.69 o 
  -3  -3  17       10.69       27.53     17.12 o 
  -2  -3  17     2938.43     2949.55     80.27 o 
  -1  -3  17       26.28       40.22     19.03 o 
   0  -3  17       74.16       68.54     18.88 o 
   1  -3  17      240.34      235.55     18.90 o 
   2  -3  17      102.41       89.58     14.70 o 
   3  -3  17      246.28      250.00     19.28 o 
   4  -3  17      112.07      107.33     14.79 o 
   5  -3  17       96.62      109.96     16.83 o 
   6  -3  17      495.96      464.93     19.11 o 
   7  -3  17        0.32       -0.34     25.69 o 
   8  -3  17       67.63      109.09     30.15 o 
  -7  -2  17       88.12       83.78     23.88 o 
  -6  -2  17        0.02       19.60     31.52 o 
  -5  -2  17      112.24      102.03     18.62 o 
  -4  -2  17      308.84      288.47     34.00 o 
  -3  -2  17      774.78      762.16     38.27 o 
  -2  -2  17      371.63      376.82     24.29 o 
  -1  -2  17       91.01      115.64     19.18 o 
   0  -2  17      978.31      989.11     51.16 o 
   1  -2  17      255.52      226.64     18.61 o 
   2  -2  17       51.58       48.65     18.00 o 
   3  -2  17        0.41       -1.77     15.01 o 
   4  -2  17       23.39       28.88     16.25 o 
   5  -2  17      639.62      539.14     30.46 o 
   6  -2  17      551.25      503.70     38.32 o 
   7  -2  17      118.67      114.35     19.95 o 
   8  -2  17      254.07      229.92     46.39 o 
  -7  -1  17        4.44       38.36     23.14 o 
  -6  -1  17       53.84       59.03     38.74 o 
  -5  -1  17       49.96       24.51     26.12 o 
  -4  -1  17      230.60      229.83     27.94 o 
  -3  -1  17      465.23      410.51     24.08 o 
  -2  -1  17      532.81      525.79     30.91 o 
  -1  -1  17      120.70      110.54     26.86 o 
   0  -1  17      772.83      760.94     83.62 o 
   1  -1  17      965.75      918.64     21.26 o 
   2  -1  17      266.25      282.63     17.64 o 
   3  -1  17      483.73      489.98     18.53 o 
   4  -1  17        4.52        5.53     17.79 o 
   5  -1  17     1908.89     1834.23     36.00 o 
   6  -1  17       21.13       39.09     15.84 o 
   7  -1  17      257.26      248.34     22.00 o 
   8  -1  17       18.40       17.68     22.31 o 
   9  -1  17       26.91       15.30     24.66 o 
  -7   0  17        1.10       47.61     19.70 o 
  -6   0  17       44.29       48.23     17.16 o 
  -5   0  17        0.20       21.37     20.80 o 
  -4   0  17       17.98       47.07     23.73 o 
  -3   0  17      105.64      214.20     52.90 o 
  -2   0  17      735.05      690.26     25.09 o 
  -1   0  17       11.68        2.67     15.38 o 
   0   0  17      834.37      828.63     19.48 o 
   1   0  17      715.59      656.84     27.55 o 
   2   0  17        7.60       -1.74     20.71 o 
   3   0  17      798.74      689.22     17.56 o 
   4   0  17        7.86       29.61     13.81 o 
   5   0  17     1543.23     1562.77     23.58 o 
   6   0  17      372.18      325.88     18.50 o 
   7   0  17        5.47       11.27     19.35 o 
   8   0  17      128.34      153.10     35.46 o 
   9   0  17       90.59      104.61     29.90 o 
  -7   1  17        4.52       -0.22     17.83 o 
  -6   1  17      124.18      128.74     22.14 o 
  -5   1  17       10.58       27.92     20.82 o 
  -4   1  17        0.78       17.08     19.39 o 
  -3   1  17       40.55       69.98     21.60 o 
  -2   1  17        0.05      -14.20     17.99 o 
  -1   1  17        7.01       25.55     12.49 o 
   0   1  17      752.24      730.74     17.23 o 
   1   1  17      798.01      776.31     19.75 o 
   2   1  17      464.72      425.23     18.16 o 
   3   1  17       17.77       19.39     15.35 o 
   4   1  17        0.06       11.96     17.45 o 
   5   1  17      189.87      194.17     15.02 o 
   6   1  17        0.71       -8.89     17.24 o 
   7   1  17        3.47        1.88     20.72 o 
   8   1  17       62.86       56.51     24.43 o 
   9   1  17       39.34       44.48     28.80 o 
  -7   2  17        0.75       14.64     20.65 o 
  -6   2  17       30.35       41.89     21.61 o 
  -5   2  17       74.02      101.46     20.64 o 
  -4   2  17      189.68      197.88     23.23 o 
  -3   2  17       44.75       50.23     14.58 o 
  -2   2  17      367.35      380.59     17.08 o 
  -1   2  17      807.39      750.09     17.63 o 
   0   2  17       25.71       11.81     15.12 o 
   1   2  17        0.22        9.44     14.86 o 
   2   2  17      202.62      211.43     21.68 o 
   3   2  17      281.98      273.09     18.21 o 
   4   2  17       12.42        9.44     17.77 o 
   5   2  17        4.09       39.46     18.28 o 
   6   2  17      159.24      168.06     19.80 o 
   7   2  17      305.19      294.83     22.61 o 
   8   2  17       64.13       66.91     23.03 o 
   9   2  17        6.10       27.54     25.49 o 
  -7   3  17       30.02       14.77     35.49 o 
  -6   3  17        0.39        2.98     18.95 o 
  -5   3  17       49.52       53.29     19.83 o 
  -4   3  17        0.74       24.70     14.88 o 
  -3   3  17       27.76       31.98     19.30 o 
  -2   3  17       19.36        1.91     13.88 o 
  -1   3  17       63.92       68.23     17.33 o 
   0   3  17       28.38       58.06     20.29 o 
   1   3  17      147.27      137.91     17.38 o 
   2   3  17      252.84      236.03     15.38 o 
   3   3  17        3.43       -2.37     17.37 o 
   4   3  17       10.78       12.28     13.99 o 
   5   3  17      690.57      699.56     20.89 o 
   6   3  17      144.31      138.23     19.93 o 
   7   3  17       58.67       74.67     21.89 o 
   8   3  17       96.23      108.56     22.34 o 
   9   3  17        8.18       16.02     24.57 o 
  10   3  17        0.24       19.67     27.46 o 
  -7   4  17        0.02       -3.81     23.34 o 
  -6   4  17        1.47       31.74     16.44 o 
  -5   4  17      113.49      115.63     14.61 o 
  -4   4  17       25.35       15.44     16.89 o 
  -3   4  17      167.48      217.52     21.34 o 
  -2   4  17      267.82      287.48     23.67 o 
  -1   4  17       47.34       45.88     13.89 o 
   0   4  17        4.91       10.70     15.07 o 
   1   4  17      142.92      151.76     16.29 o 
   2   4  17        3.84       -2.88     11.71 o 
   3   4  17     1571.22     1524.13     28.94 o 
   4   4  17      375.15      361.72     17.98 o 
   5   4  17    14774.91    14604.53     73.00 o 
   6   4  17      321.47      324.01     17.75 o 
   7   4  17       64.19       75.56     18.42 o 
   8   4  17      146.20      164.45     20.22 o 
   9   4  17       21.71       31.24     26.35 o 
  10   4  17      205.60      160.88     26.01 o 
  -7   5  17        6.31        9.64     19.97 o 
  -6   5  17        0.18        1.57     18.44 o 
  -5   5  17       43.19       70.45     25.72 o 
  -4   5  17       17.79       40.94     19.31 o 
  -3   5  17       68.97      107.49     32.47 o 
  -2   5  17       31.00       32.63     18.31 o 
  -1   5  17       60.65       84.43     20.79 o 
   0   5  17        0.19       18.60     12.52 o 
   1   5  17       74.55       45.43     15.07 o 
   2   5  17      491.44      470.30     19.89 o 
   3   5  17      314.29      310.78     16.49 o 
   4   5  17      423.01      425.55     15.57 o 
   5   5  17       64.90       92.00     16.32 o 
   6   5  17      135.87      126.02     17.86 o 
   7   5  17        0.16       -4.05     18.48 o 
   8   5  17      134.83      148.22     20.70 o 
   9   5  17      304.48      294.76     23.15 o 
  -6   6  17        2.65       -7.60     16.85 o 
  -5   6  17        6.72       10.31     17.60 o 
  -4   6  17        6.68        8.40     23.19 o 
  -3   6  17       12.13       35.23     19.26 o 
  -2   6  17      518.53      544.40     36.80 o 
  -1   6  17      171.10      177.44     24.15 o 
   0   6  17       52.34       65.75     14.20 o 
   1   6  17      149.20      160.31     14.19 o 
   2   6  17       16.95       27.42     16.08 o 
   3   6  17      171.62      191.05     14.66 o 
   4   6  17       63.03       69.17     14.73 o 
   5   6  17       69.64       65.96     17.80 o 
   6   6  17       75.49       61.34     14.35 o 
   7   6  17        7.96       20.70     19.14 o 
   8   6  17       98.97      123.59     21.36 o 
   9   6  17      132.10      104.65     24.70 o 
  -6   7  17       18.94       16.31     38.36 o 
  -5   7  17        2.03       14.67     18.73 o 
  -4   7  17        2.63       33.35     20.79 o 
  -3   7  17        4.36       16.04     17.68 o 
  -2   7  17       53.86       60.15     16.83 o 
  -1   7  17        5.25        6.76     11.09 o 
   0   7  17      295.65      279.24     13.93 o 
   1   7  17        3.45       15.66     14.37 o 
   2   7  17      123.19      128.16     14.39 o 
   3   7  17      273.94      302.37     16.74 o 
   4   7  17       39.40       49.50     16.38 o 
   5   7  17      482.45      478.17     29.75 o 
   6   7  17      151.48      168.05     16.94 o 
   7   7  17        0.16        2.07     18.22 o 
   8   7  17      148.93      148.39     26.86 o 
   9   7  17       12.15       13.65     23.40 o 
  -5   8  17        5.19       -0.52     36.63 o 
  -4   8  17       44.99       87.00     21.55 o 
  -3   8  17        1.84       18.24     15.99 o 
  -2   8  17        7.38       14.34     15.74 o 
  -1   8  17       30.28       40.44     13.57 o 
   0   8  17       30.46       24.06     14.68 o 
   1   8  17        0.24       16.37     23.86 o 
   2   8  17       89.06      106.49     14.62 o 
   3   8  17        2.19       17.59     14.44 o 
   4   8  17       29.30       39.16     15.32 o 
   5   8  17      193.41      196.35     18.59 o 
   6   8  17       38.63       21.99     17.27 o 
   7   8  17      148.06      148.84     20.51 o 
   8   8  17       88.84       98.68     26.68 o 
   9   8  17        3.38       10.54     29.56 o 
  -5   9  17        1.49      -26.34     36.85 o 
  -4   9  17       91.56      103.00     19.84 o 
  -3   9  17        0.13       -9.38     15.50 o 
  -2   9  17       65.62       63.64     16.12 o 
  -1   9  17       52.06       71.38     21.21 o 
   0   9  17       61.53       65.64     15.36 o 
   1   9  17      103.55       83.49     15.41 o 
   2   9  17      237.96      228.95     15.62 o 
   3   9  17       83.31      112.97     14.84 o 
   4   9  17       12.93       28.70     17.06 o 
   5   9  17       39.67       49.24     14.79 o 
   6   9  17        0.05       26.35     16.78 o 
   7   9  17       23.92       13.08     25.79 o 
   8   9  17       13.65        9.12     27.44 o 
  -4  10  17        2.31       20.19     20.94 o 
  -3  10  17        2.77        6.06     17.91 o 
  -2  10  17       16.79       17.22     16.73 o 
  -1  10  17        1.05        3.92     20.10 o 
   0  10  17        0.02      -18.96     20.04 o 
   1  10  17       52.14       43.35     17.50 o 
   2  10  17       42.39       61.46     15.41 o 
   3  10  17      230.53      241.58     16.12 o 
   4  10  17       81.19       81.10     14.93 o 
   5  10  17      133.17      132.43     17.37 o 
   6  10  17        7.48       40.97     25.84 o 
   7  10  17       13.00       36.55     27.55 o 
   8  10  17      125.37      144.45     37.83 o 
  -3  11  17        1.12       32.61     19.71 o 
  -2  11  17       43.62       51.19     16.46 o 
  -1  11  17       25.97       28.71     19.64 o 
   0  11  17        1.79       28.99     14.20 o 
   1  11  17        1.50       18.13     18.48 o 
   2  11  17        0.82       14.04     16.03 o 
   3  11  17       39.38       38.80     16.80 o 
   4  11  17      104.09      119.45     20.63 o 
   5  11  17       52.99       70.53     16.66 o 
   6  11  17       47.97       80.66     22.06 o 
   7  11  17        8.76       22.77     23.86 o 
  -1  12  17        0.17        3.07     16.57 o 
   0  12  17        3.71        7.85     20.21 o 
   1  12  17        0.67       12.80     17.83 o 
   2  12  17       25.21       35.73     17.04 o 
   3  12  17       10.91      -17.43     17.72 o 
   4  12  17        2.84       18.62     20.36 o 
   5  12  17       24.83       30.23     17.92 o 
   6  12  17       91.85       97.54     20.96 o 
   1  13  17       31.68       55.60     18.91 o 
   2  13  17        9.14       25.51     16.80 o 
   3  13  17        2.05       19.35     21.12 o 
   4  13  17       19.27       -0.71     22.20 o 
  -2  -8  18        3.50        0.62     21.93 o 
  -1  -8  18       35.37       32.71     18.71 o 
   0  -8  18       25.02       26.42     23.53 o 
   1  -8  18       76.00       99.95     31.14 o 
   2  -8  18      428.27      476.22     33.13 o 
  -4  -7  18      253.60      201.83     26.55 o 
  -3  -7  18       16.78       37.82     20.56 o 
  -2  -7  18      102.24      105.05     17.92 o 
  -1  -7  18        0.42       24.66     20.04 o 
   0  -7  18        1.37       37.89     25.53 o 
   1  -7  18        0.07       22.50     20.80 o 
   2  -7  18       64.71       41.23     17.78 o 
   3  -7  18       91.03       91.72     23.04 o 
   4  -7  18       41.47       31.45     20.06 o 
  -5  -6  18       63.07       83.15     21.31 o 
  -4  -6  18       36.15       49.66     20.33 o 
  -3  -6  18      149.00      170.13     20.03 o 
  -2  -6  18       77.08      113.57     19.29 o 
  -1  -6  18       42.52       46.80     15.42 o 
   0  -6  18       58.03       39.68     22.94 o 
   1  -6  18        6.71       12.13     17.69 o 
   2  -6  18       62.46       68.04     21.74 o 
   3  -6  18        9.10       -5.73     21.34 o 
   4  -6  18        0.08       -5.69     22.25 o 
   5  -6  18       61.92       58.21     18.42 o 
  -6  -5  18        0.04       29.19     30.23 o 
  -5  -5  18        0.53      -16.36     22.72 o 
  -4  -5  18       10.48      -19.39     19.39 o 
  -3  -5  18       46.77       66.38     21.85 o 
  -2  -5  18      253.11      252.80     18.68 o 
  -1  -5  18        1.39       15.58     17.42 o 
   0  -5  18      170.73      233.13     26.49 o 
   1  -5  18        0.28       49.21     16.80 o 
   2  -5  18       24.19       21.51     19.84 o 
   3  -5  18       10.75        4.92     17.76 o 
   4  -5  18       24.00       -7.37     18.07 o 
   5  -5  18      143.78      116.26     18.02 o 
   6  -5  18      332.67      347.22     20.87 o 
  -6  -4  18       17.91       28.88     23.85 o 
  -5  -4  18        8.44       25.09     32.27 o 
  -4  -4  18       29.11        9.15     18.52 o 
  -3  -4  18       50.64       54.90     21.00 o 
  -2  -4  18      524.73      489.74     23.70 o 
  -1  -4  18       22.73       11.74     17.37 o 
   0  -4  18       36.97       62.26     16.89 o 
   1  -4  18      202.07      206.52     17.05 o 
   2  -4  18      487.00      491.27     16.68 o 
   3  -4  18       15.24       25.49     32.43 o 
   4  -4  18      115.10      129.38     18.40 o 
   5  -4  18        0.28        8.86     18.84 o 
   6  -4  18        6.44       13.43     18.81 o 
   7  -4  18        7.86        9.37     22.02 o 
  -6  -3  18        0.13        6.30     20.10 o 
  -5  -3  18       97.03      122.09     17.52 o 
  -4  -3  18       26.32       59.37     17.96 o 
  -3  -3  18       95.88       95.78     17.82 o 
  -2  -3  18       34.59       44.04     14.03 o 
  -1  -3  18     1926.44     1850.77    118.22 o 
   0  -3  18       49.29       66.28     18.48 o 
   1  -3  18       31.85       43.70     18.11 o 
   2  -3  18        1.82       -8.07     16.55 o 
   3  -3  18       32.17       18.19     16.21 o 
   4  -3  18       88.43       47.17     15.08 o 
   5  -3  18       76.09       95.93     18.05 o 
   6  -3  18      160.52      169.97     18.59 o 
   7  -3  18      587.83      586.97     58.06 o 
   8  -3  18       34.15      -11.82     42.22 o 
  -7  -2  18        8.76       14.02     23.73 o 
  -6  -2  18        9.10       37.86     19.86 o 
  -5  -2  18       30.87       52.25     16.59 o 
  -4  -2  18       78.50       70.47     22.23 o 
  -3  -2  18     1067.48     1055.91     27.59 o 
  -2  -2  18       93.96       92.53     23.91 o 
  -1  -2  18       87.13       72.62     21.36 o 
   0  -2  18        0.70       18.83     18.49 o 
   1  -2  18      289.73      289.61     40.32 o 
   2  -2  18        0.86       -0.13     52.02 o 
   3  -2  18      121.07      123.17     18.05 o 
   4  -2  18     2232.01     1881.81     32.71 o 
   5  -2  18       69.21       56.91     15.52 o 
   6  -2  18      124.27      144.11     17.05 o 
   7  -2  18      445.95      440.24     21.47 o 
   8  -2  18        0.03        7.12     29.81 o 
  -7  -1  18       41.07       28.16     16.97 o 
  -6  -1  18        1.08      -38.93     38.93 o 
  -5  -1  18       27.95       37.58     22.00 o 
  -4  -1  18      514.45      499.61     27.01 o 
  -3  -1  18       37.24       32.98     30.84 o 
  -2  -1  18      960.03      954.43     54.83 o 
  -1  -1  18     2246.78     2178.57     75.40 o 
   0  -1  18      159.67      183.20     25.38 o 
   1  -1  18      601.49      573.81     15.71 o 
   2  -1  18      220.22      224.14     15.69 o 
   3  -1  18      127.09      120.80     17.83 o 
   4  -1  18       53.99       63.80     18.48 o 
   5  -1  18       21.89       37.14     16.55 o 
   6  -1  18      548.55      594.53     26.11 o 
   7  -1  18      110.81      107.71     19.19 o 
   8  -1  18       24.33       27.38     40.01 o 
  -7   0  18        1.67        7.50     18.48 o 
  -6   0  18        3.18       -4.01     19.40 o 
  -5   0  18       51.71       17.35     28.22 o 
  -4   0  18      297.61      238.51     21.14 o 
  -3   0  18      434.03      491.83     41.86 o 
  -2   0  18      334.91      298.16     18.45 o 
  -1   0  18      300.80      348.41     19.09 o 
   0   0  18      426.66      406.38     16.73 o 
   1   0  18     1914.97     1845.28     30.86 o 
   2   0  18      400.66      393.73     16.10 o 
   3   0  18      242.25      232.22     18.32 o 
   4   0  18     1203.94     1183.19     29.63 o 
   5   0  18       10.60       15.54     16.41 o 
   6   0  18        1.04       -2.86     20.68 o 
   7   0  18      335.29      363.29     24.19 o 
   8   0  18       57.23       56.41     24.16 o 
   9   0  18        1.27        1.62     30.54 o 
  -7   1  18        8.37       15.16     16.82 o 
  -6   1  18      120.41      129.49     19.60 o 
  -5   1  18        6.79       10.91     17.08 o 
  -4   1  18       36.63       29.80     23.53 o 
  -3   1  18      767.45      730.57     28.03 o 
  -2   1  18        8.28       22.39     16.47 o 
  -1   1  18       79.98       74.60     15.90 o 
   0   1  18        2.33       25.63     13.52 o 
   1   1  18       60.27       46.56     17.79 o 
   2   1  18     1180.70     1219.54     21.15 o 
   3   1  18       38.45       42.04     12.69 o 
   4   1  18     1446.07     1335.93     78.23 o 
   5   1  18      113.22      116.40     19.30 o 
   6   1  18      142.72      180.57     20.62 o 
   7   1  18      679.25      672.00     24.79 o 
   8   1  18       28.64       35.92     24.09 o 
   9   1  18      130.00      127.55     30.77 o 
  -7   2  18        8.39       -3.11     20.51 o 
  -6   2  18       10.22       10.11     19.49 o 
  -5   2  18       26.76       32.36     16.08 o 
  -4   2  18       37.16       33.84     24.80 o 
  -3   2  18      167.81      158.63     19.26 o 
  -2   2  18        2.05       13.37     14.40 o 
  -1   2  18     1502.40     1486.90     44.36 o 
   0   2  18      278.13      303.17     16.40 o 
   1   2  18     1036.66     1023.52     21.86 o 
   2   2  18      558.60      562.80     18.13 o 
   3   2  18      468.21      439.60     19.40 o 
   4   2  18      169.11      169.74     16.19 o 
   5   2  18      172.12      196.38     16.63 o 
   6   2  18        0.14       23.37     16.76 o 
   7   2  18      325.12      319.82     19.38 o 
   8   2  18       22.72       36.37     23.32 o 
   9   2  18      166.47      163.88     26.85 o 
  -7   3  18       23.12       18.91     18.51 o 
  -6   3  18        1.24       33.52     19.29 o 
  -5   3  18       62.79       84.30     18.16 o 
  -4   3  18        4.42       21.86     18.89 o 
  -3   3  18      120.32      116.67     19.53 o 
  -2   3  18        3.27       30.32     23.60 o 
  -1   3  18      129.67      133.95     16.51 o 
   0   3  18     1841.07     1756.94     30.57 o 
   1   3  18      456.68      410.71     16.66 o 
   2   3  18       44.82       35.08     13.83 o 
   3   3  18      550.31      529.99     17.38 o 
   4   3  18      330.01      311.81     19.32 o 
   5   3  18        2.77       14.61     18.80 o 
   6   3  18      766.24      773.59     22.47 o 
   7   3  18       91.55       67.42     20.91 o 
   8   3  18        0.87        2.15     23.10 o 
   9   3  18        1.01        5.39     23.93 o 
  -6   4  18        6.12       23.81     21.92 o 
  -5   4  18       46.18       41.85     14.63 o 
  -4   4  18        0.37       34.47     17.10 o 
  -3   4  18       79.53       81.49     16.88 o 
  -2   4  18      151.75      127.61     19.29 o 
  -1   4  18      282.36      281.60     16.12 o 
   0   4  18       43.55       53.52     19.35 o 
   1   4  18       25.13       36.16     13.55 o 
   2   4  18      776.74      790.69     25.87 o 
   3   4  18        0.12       12.41     14.09 o 
   4   4  18      218.19      236.34     13.12 o 
   5   4  18        9.90       -3.65     14.96 o 
   6   4  18       64.78       57.01     17.66 o 
   7   4  18        0.11        8.89     18.49 o 
   8   4  18       40.40       52.43     21.88 o 
   9   4  18       13.21       34.35     25.06 o 
  -6   5  18       41.69       62.87     20.64 o 
  -5   5  18      104.62      134.28     18.97 o 
  -4   5  18       27.33       27.31     15.43 o 
  -3   5  18      124.04      145.06     19.74 o 
  -2   5  18       64.76       64.59     15.00 o 
  -1   5  18        3.33       22.39     22.27 o 
   0   5  18      310.25      265.86     32.38 o 
   1   5  18      470.29      466.03     12.28 o 
   2   5  18      408.47      425.88     14.95 o 
   3   5  18       22.16       42.53     14.35 o 
   4   5  18        0.95       13.02     13.07 o 
   5   5  18      496.35      503.33     16.96 o 
   6   5  18      708.20      700.31     19.60 o 
   7   5  18       79.95       80.60     18.07 o 
   8   5  18        0.43        4.54     19.72 o 
   9   5  18        1.20       17.92     22.48 o 
  -6   6  18       61.31       41.21     16.34 o 
  -5   6  18        7.51       23.25     17.00 o 
  -4   6  18        5.69       32.87     15.72 o 
  -3   6  18        0.09       18.89     15.41 o 
  -2   6  18       41.01       53.24     13.62 o 
  -1   6  18      433.26      481.47     21.11 o 
   0   6  18        0.41       14.75     12.80 o 
   1   6  18     1259.72     1258.66     32.39 o 
   2   6  18        0.59        6.58     15.64 o 
   3   6  18      615.96      600.55     19.54 o 
   4   6  18      515.48      513.13     17.57 o 
   5   6  18        1.37        0.84     15.01 o 
   6   6  18      504.98      485.76     17.56 o 
   7   6  18       19.05       27.41     19.55 o 
   8   6  18       71.86       71.12     17.87 o 
   9   6  18       31.74       20.39     23.83 o 
  -5   7  18        6.07       25.29     22.16 o 
  -4   7  18       72.05       89.33     18.74 o 
  -3   7  18        6.45        7.15     20.28 o 
  -2   7  18       28.56       42.53     17.51 o 
  -1   7  18       19.08       49.11     13.45 o 
   0   7  18      114.11      128.45     13.28 o 
   1   7  18       91.95       90.67     13.57 o 
   2   7  18        0.34        9.48     13.06 o 
   3   7  18      590.36      592.61     18.52 o 
   4   7  18       30.46       45.58     17.17 o 
   5   7  18      434.44      412.39     18.77 o 
   6   7  18      314.92      325.09     17.90 o 
   7   7  18       23.00       25.37     19.14 o 
   8   7  18        0.34       26.61     32.90 o 
   9   7  18       55.20       73.46     29.30 o 
  -5   8  18        0.13       33.82     20.02 o 
  -4   8  18        3.42       15.90     16.13 o 
  -3   8  18       74.25       59.16     21.30 o 
  -2   8  18        3.06        8.08     14.29 o 
  -1   8  18        2.33        5.57     15.09 o 
   0   8  18       45.46       50.86     12.71 o 
   1   8  18        1.16        5.47     14.92 o 
   2   8  18       41.32       31.65     16.43 o 
   3   8  18        3.23        1.94     14.42 o 
   4   8  18        7.46       19.89     14.84 o 
   5   8  18        5.66        9.84     17.37 o 
   6   8  18      150.41      160.75     20.24 o 
   7   8  18       68.51       63.46     25.79 o 
   8   8  18       25.32       29.11     22.80 o 
   9   8  18        0.02       22.86     29.73 o 
  -4   9  18      102.28       93.83     20.31 o 
  -3   9  18       25.10       46.08     22.19 o 
  -2   9  18        0.88       28.33     16.60 o 
  -1   9  18       97.05       92.26     16.27 o 
   0   9  18       12.37       34.12     15.52 o 
   1   9  18       20.89       26.45     15.23 o 
   2   9  18      115.58       98.96     14.36 o 
   3   9  18        1.67       -9.23     17.84 o 
   4   9  18      673.69      596.83     24.26 o 
   5   9  18        0.72       14.28     14.92 o 
   6   9  18       13.26       10.20     16.61 o 
   7   9  18       32.46       46.66     35.27 o 
   8   9  18        9.86       32.80     26.75 o 
  -3  10  18        0.22      -16.78     16.78 o 
  -2  10  18        0.74        8.10     31.80 o 
  -1  10  18        0.04       25.49     17.09 o 
   0  10  18       48.38       45.01     16.49 o 
   1  10  18       80.64       93.64     16.27 o 
   2  10  18       19.21       50.50     17.58 o 
   3  10  18       66.35       96.85     18.19 o 
   4  10  18      170.49      159.31     18.46 o 
   5  10  18       62.31       76.66     17.64 o 
   6  10  18        0.17       -5.04     18.69 o 
   7  10  18      264.05      249.33     23.44 o 
   8  10  18       46.36       61.42     29.47 o 
  -2  11  18        3.82       -3.94     16.98 o 
  -1  11  18        0.01        9.94     14.87 o 
   0  11  18        0.47        2.92     16.96 o 
   1  11  18        1.10       -8.12     18.60 o 
   2  11  18       39.24       56.20     20.92 o 
   3  11  18        6.32       11.24     18.13 o 
   4  11  18      103.62       77.28     15.53 o 
   5  11  18       33.65       28.66     22.02 o 
   6  11  18        0.11        0.74     27.09 o 
   7  11  18       65.41       63.85     35.11 o 
  -1  12  18        0.99        9.82     18.99 o 
   0  12  18       52.25       53.16     16.71 o 
   1  12  18        5.97       -4.01     20.08 o 
   2  12  18        3.92       27.28     19.36 o 
   3  12  18       15.30        3.54     17.37 o 
   4  12  18       57.29       49.90     18.62 o 
   5  12  18       16.25       14.05     23.68 o 
   6  12  18        7.25      -32.25     42.82 o 
   2  13  18        0.01       29.05     19.06 o 
   3  13  18        1.05       43.80     20.83 o 
  -1  -8  19        1.64       -7.14     27.75 o 
   0  -8  19       30.07       33.28     31.32 o 
   1  -8  19      133.59      117.43     22.09 o 
  -3  -7  19        1.36        5.31     21.52 o 
  -2  -7  19       68.88       69.51     21.24 o 
  -1  -7  19        0.64       12.68     20.08 o 
   0  -7  19      106.96      120.30     26.45 o 
   1  -7  19        7.94       56.59     24.43 o 
   2  -7  19       97.33       82.68     22.81 o 
   3  -7  19       51.12       31.70     31.26 o 
  -4  -6  19       12.23       17.91     20.43 o 
  -3  -6  19        0.13        4.81     23.19 o 
  -2  -6  19        0.73        6.40     19.47 o 
  -1  -6  19       44.43      101.91     34.06 o 
   0  -6  19       21.06       34.33     18.48 o 
   1  -6  19       42.31       10.90     21.55 o 
   2  -6  19       10.50       24.91     21.05 o 
   3  -6  19       11.69       33.48     19.32 o 
   4  -6  19       34.43       63.22     23.78 o 
   5  -6  19        1.59       21.64     19.56 o 
  -5  -5  19       99.09       91.71     21.44 o 
  -4  -5  19       62.79       71.29     16.54 o 
  -3  -5  19       62.77       65.93     22.94 o 
  -2  -5  19      276.46      241.30     21.90 o 
  -1  -5  19       26.94       34.27     21.43 o 
   0  -5  19      185.51      201.51     19.57 o 
   1  -5  19      180.32      183.83     23.72 o 
   2  -5  19       49.73       69.04     20.67 o 
   3  -5  19      236.90      228.83     21.67 o 
   4  -5  19       16.91       -7.60     22.13 o 
   5  -5  19      103.42      139.12     18.13 o 
   6  -5  19      210.92      237.64     32.32 o 
  -5  -4  19       31.04      -11.58     50.57 o 
  -4  -4  19      215.49      199.98     19.99 o 
  -3  -4  19       40.62       77.62     19.04 o 
  -2  -4  19        7.99       23.73     20.97 o 
  -1  -4  19       62.20       74.53     22.28 o 
   0  -4  19       65.89       69.76     17.29 o 
   1  -4  19       23.88        4.52     16.72 o 
   2  -4  19       58.85       40.70     32.39 o 
   3  -4  19       34.15       74.56     15.57 o 
   4  -4  19       24.74       66.83     18.35 o 
   5  -4  19      715.41      636.64     20.66 o 
   6  -4  19       21.30       16.87     17.64 o 
  -6  -3  19       64.39       78.13     20.78 o 
  -5  -3  19       17.59       13.21     19.51 o 
  -4  -3  19      147.59      125.86     17.01 o 
  -3  -3  19        4.96        2.33     16.44 o 
  -2  -3  19      995.57      974.33     60.52 o 
  -1  -3  19      157.57      139.57     17.61 o 
   0  -3  19       59.62       32.84     23.73 o 
   1  -3  19     1513.27     1464.62     67.15 o 
   2  -3  19       27.07       41.41     17.17 o 
   3  -3  19       28.73       31.64     13.25 o 
   4  -3  19        3.11       -3.73     18.15 o 
   5  -3  19      191.18      219.29     17.80 o 
   6  -3  19        8.56       30.37     18.67 o 
   7  -3  19       84.11      137.86     41.85 o 
  -6  -2  19        0.76        5.33     20.52 o 
  -5  -2  19       54.35       22.89     17.38 o 
  -4  -2  19       28.37       43.29     21.51 o 
  -3  -2  19       43.68       75.34     37.04 o 
  -2  -2  19      371.53      399.95     25.09 o 
  -1  -2  19      512.69      499.60     23.80 o 
   0  -2  19      401.49      359.48     19.97 o 
   1  -2  19        7.02        2.76     18.17 o 
   2  -2  19       58.66       46.45     14.71 o 
   3  -2  19     1566.93     1323.77     32.80 o 
   4  -2  19        4.09      -13.02     19.09 o 
   5  -2  19        1.66        1.50     15.74 o 
   6  -2  19      242.81      234.55     16.35 o 
   7  -2  19       25.09       35.62     23.44 o 
   8  -2  19       13.57       -2.60     21.71 o 
  -6  -1  19       25.29       -1.14     28.63 o 
  -5  -1  19        7.00      -27.30     27.30 o 
  -4  -1  19       17.07       20.40     21.43 o 
  -3  -1  19       79.62      120.17     46.49 o 
  -2  -1  19       73.45       46.36     19.68 o 
  -1  -1  19      480.72      456.46     37.54 o 
   0  -1  19      328.74      331.50     27.33 o 
   1  -1  19       55.12       87.95     14.31 o 
   2  -1  19       18.39       17.01     29.90 o 
   3  -1  19      157.04      160.77     16.40 o 
   4  -1  19       23.08       36.49     14.31 o 
   5  -1  19     1141.83     1085.08     23.71 o 
   6  -1  19      134.51      112.60     19.22 o 
   7  -1  19       10.53       19.92     18.88 o 
   8  -1  19       73.49       70.27     25.20 o 
  -7   0  19        6.28      -43.67     43.67 o 
  -6   0  19       10.15      -12.17     23.16 o 
  -5   0  19        0.00       30.88     19.21 o 
  -4   0  19       81.13      123.20     18.87 o 
  -3   0  19      114.06      151.85     17.75 o 
  -2   0  19      644.10      663.00     42.59 o 
  -1   0  19        7.00        9.20     14.54 o 
   0   0  19       53.10       57.86     16.96 o 
   1   0  19      447.28      427.48     15.35 o 
   2   0  19      580.57      542.95     23.18 o 
   3   0  19     1060.27     1028.61     31.66 o 
   4   0  19        0.05       10.72     24.62 o 
   5   0  19       88.02      118.78     19.44 o 
   6   0  19        0.24       -2.42     18.62 o 
   7   0  19      224.99      251.61     22.60 o 
   8   0  19       98.38      132.97     24.96 o 
  -7   1  19        0.02       41.29     24.52 o 
  -6   1  19        6.60       16.86     20.87 o 
  -5   1  19        0.65        3.03     34.95 o 
  -4   1  19       13.00       47.86     15.80 o 
  -3   1  19      264.49      254.00     16.03 o 
  -2   1  19       19.09       68.50     19.03 o 
  -1   1  19       24.96       17.56     16.53 o 
   0   1  19      102.96       89.64     14.34 o 
   1   1  19       29.29       63.58     20.51 o 
   2   1  19       51.34       53.67     13.95 o 
   3   1  19      137.41      144.09     14.28 o 
   4   1  19        4.18       17.68     18.15 o 
   5   1  19      491.06      484.81     17.95 o 
   6   1  19       26.30       18.85     20.55 o 
   7   1  19       52.33       78.84     22.00 o 
   8   1  19       12.17        3.57     24.77 o 
   9   1  19       59.41       64.17     26.61 o 
  -6   2  19        4.09       24.48     19.64 o 
  -5   2  19      131.36      158.61     22.23 o 
  -4   2  19      362.83      370.80     21.77 o 
  -3   2  19       42.85       58.92     17.19 o 
  -2   2  19       17.29       21.86     15.00 o 
  -1   2  19        0.53       30.42     13.90 o 
   0   2  19      687.20      651.07     22.04 o 
   1   2  19       30.90       16.64     15.92 o 
   2   2  19      577.97      563.61     27.17 o 
   3   2  19      486.38      490.59     19.18 o 
   4   2  19       67.81       70.12     18.72 o 
   5   2  19        1.43      -16.13     16.76 o 
   6   2  19       22.43       14.89     20.58 o 
   7   2  19        0.72        7.30     21.50 o 
   8   2  19       44.77       61.49     22.65 o 
   9   2  19        0.35       15.87     26.18 o 
  -6   3  19       13.59       36.33     20.65 o 
  -5   3  19      116.70      100.59     18.48 o 
  -4   3  19       34.31       13.35     24.14 o 
  -3   3  19      125.36      162.06     24.44 o 
  -2   3  19       60.98       88.30     17.18 o 
  -1   3  19       16.76       35.92     16.02 o 
   0   3  19     2619.81     2537.51     67.79 o 
   1   3  19      465.63      442.58     17.45 o 
   2   3  19      873.75      808.23     16.48 o 
   3   3  19     3331.27     3309.67     28.02 o 
   4   3  19        9.92       43.63     18.76 o 
   5   3  19     1647.38     1643.19     37.54 o 
   6   3  19       99.63       89.53     20.44 o 
   7   3  19        3.08       28.02     27.21 o 
   8   3  19        0.02        4.96     26.20 o 
   9   3  19       25.57       53.50     28.04 o 
  -6   4  19        0.58       19.86     22.48 o 
  -5   4  19       15.48       -9.43     18.97 o 
  -4   4  19       22.05       22.91     26.46 o 
  -3   4  19       18.32       10.37     19.73 o 
  -2   4  19       13.36       50.05     20.57 o 
  -1   4  19      224.05      247.36     17.02 o 
   0   4  19     1947.67     1767.07     51.40 o 
   1   4  19        0.27       21.40     20.00 o 
   2   4  19      747.52      713.04     18.29 o 
   3   4  19     7698.93     7761.99     95.42 o 
   4   4  19       10.55       21.35     14.74 o 
   5   4  19      863.84      906.10     17.88 o 
   6   4  19      507.38      531.99     22.21 o 
   7   4  19      122.66      106.19     21.46 o 
   8   4  19      168.53      176.80     26.43 o 
   9   4  19        0.42       -5.22     24.15 o 
  -6   5  19       17.75        5.40     19.80 o 
  -5   5  19       11.45       31.92     21.72 o 
  -4   5  19       27.69       44.36     21.30 o 
  -3   5  19        0.73       -0.13     15.37 o 
  -2   5  19      108.81      127.86     19.71 o 
  -1   5  19        1.55       -2.05     23.34 o 
   0   5  19      452.25      389.36     17.82 o 
   1   5  19        0.57       13.37     13.98 o 
   2   5  19        5.77        9.93     14.36 o 
   3   5  19      324.25      364.64     17.20 o 
   4   5  19      152.69      156.63     13.92 o 
   5   5  19       11.60        3.69     15.12 o 
   6   5  19      176.71      174.39     18.14 o 
   7   5  19      419.06      457.83     17.84 o 
   8   5  19       15.07       40.69     19.77 o 
   9   5  19       24.13       36.54     22.66 o 
  -5   6  19       13.72       29.19     22.12 o 
  -4   6  19      142.20      134.78     16.47 o 
  -3   6  19        7.88       38.44     20.02 o 
  -2   6  19       15.04        4.01     17.09 o 
  -1   6  19       16.12       31.52     32.40 o 
   0   6  19       52.19       49.75     12.17 o 
   1   6  19       31.63       42.76     15.99 o 
   2   6  19      471.74      440.38     14.74 o 
   3   6  19     2499.90     2468.93     67.34 o 
   4   6  19      305.14      311.60     16.07 o 
   5   6  19       20.71       40.47     14.68 o 
   6   6  19      181.25      205.13     17.84 o 
   7   6  19       70.18       83.21     20.14 o 
   8   6  19       28.19       47.47     21.34 o 
   9   6  19       57.73       65.42     23.72 o 
  -5   7  19        1.46       31.32     19.69 o 
  -4   7  19        0.66      -15.92     23.21 o 
  -3   7  19       38.81       48.94     18.20 o 
  -2   7  19      188.93      210.94     20.64 o 
  -1   7  19       15.65       25.35     17.07 o 
   0   7  19      239.75      229.25     15.26 o 
   1   7  19      125.09       98.76     16.48 o 
   2   7  19       83.06      140.93     14.91 o 
   3   7  19      502.30      546.91     18.93 o 
   4   7  19       73.23       91.15     19.80 o 
   5   7  19       17.25       25.32     16.02 o 
   6   7  19       76.28       68.67     15.92 o 
   7   7  19        0.03      -17.77     18.99 o 
   8   7  19      119.00      123.90     25.16 o 
   9   7  19        6.76       20.63     29.82 o 
  -4   8  19       20.54       -3.05     27.15 o 
  -3   8  19       38.10       72.86     21.72 o 
  -2   8  19        3.27       35.91     17.81 o 
  -1   8  19       31.46       48.43     15.48 o 
   0   8  19       24.51       28.46     13.95 o 
   1   8  19       17.51       26.63     15.05 o 
   2   8  19       27.58       37.68     16.83 o 
   3   8  19       69.72       97.44     13.03 o 
   4   8  19      243.21      255.88     16.00 o 
   5   8  19      639.26      647.15     18.11 o 
   6   8  19      188.42      228.25     19.97 o 
   7   8  19       31.92       41.19     22.73 o 
   8   8  19       60.23       75.11     22.62 o 
  -4   9  19       11.08       -2.33     23.94 o 
  -3   9  19      116.59      171.10     19.98 o 
  -2   9  19       15.94       25.55     16.62 o 
  -1   9  19       54.49       84.53     18.26 o 
   0   9  19       13.35       28.76     13.49 o 
   1   9  19       14.91       51.86     17.41 o 
   2   9  19       42.42       72.88     15.44 o 
   3   9  19       94.47      125.34     18.03 o 
   4   9  19        0.01       18.86     16.34 o 
   5   9  19        9.86        7.03     18.26 o 
   6   9  19      100.87       89.57     20.91 o 
   7   9  19       29.18       28.45     22.03 o 
   8   9  19       64.41       57.05     23.89 o 
  -3  10  19       18.06       42.17     23.27 o 
  -2  10  19        0.16        7.42     20.17 o 
  -1  10  19       16.96       56.90     19.23 o 
   0  10  19        5.47       45.68     32.62 o 
   1  10  19       23.20       39.16     18.36 o 
   2  10  19       10.44       17.13     17.97 o 
   3  10  19       43.91       63.29     18.08 o 
   4  10  19       71.82       69.24     16.99 o 
   5  10  19       28.57       20.30     17.76 o 
   6  10  19        0.48       23.70     26.16 o 
   7  10  19       33.29        8.96     24.96 o 
  -2  11  19       16.52       29.18     19.49 o 
  -1  11  19        0.18       -3.61     15.64 o 
   0  11  19       74.47       83.21     22.92 o 
   1  11  19        0.23        3.63     15.81 o 
   2  11  19       20.87       36.75     24.52 o 
   3  11  19       20.64       20.84     16.88 o 
   4  11  19       13.51       41.54     20.85 o 
   5  11  19        0.08      -16.55     16.55 o 
   6  11  19       25.47       44.09     22.53 o 
   0  12  19        0.30      -12.74     17.63 o 
   1  12  19        0.73       12.34     18.27 o 
   2  12  19       19.50       38.99     17.68 o 
   3  12  19       12.72       14.26     17.65 o 
   4  12  19       24.11       61.92     21.14 o 
   5  12  19      431.41      326.07     23.52 o 
  -2  -7  20        7.15        3.16     17.62 o 
  -1  -7  20        0.01      -13.20     24.00 o 
   0  -7  20        0.96       20.89     18.00 o 
   1  -7  20       25.56       16.85     30.45 o 
   2  -7  20       15.46       45.64     21.08 o 
  -3  -6  20        2.13       21.03     20.86 o 
  -2  -6  20        6.72      -10.97     45.96 o 
  -1  -6  20       58.22       48.54     17.42 o 
   0  -6  20      146.15      136.74     18.52 o 
   1  -6  20       10.97       23.32     19.92 o 
   2  -6  20       42.51       48.26     22.36 o 
   3  -6  20       10.20       52.00     19.63 o 
   4  -6  20      746.50      729.59     57.83 o 
  -4  -5  20       78.65       57.63     23.64 o 
  -3  -5  20       13.19       15.11     22.20 o 
  -2  -5  20       74.26       93.45     17.48 o 
  -1  -5  20        5.37       -4.03     22.34 o 
   0  -5  20       49.95       48.38     34.61 o 
   1  -5  20       11.61       40.25     16.44 o 
   2  -5  20       86.88      110.38     16.63 o 
   3  -5  20       12.35       34.29     15.60 o 
   4  -5  20        0.59        5.41     17.70 o 
   5  -5  20       23.37       36.68     19.44 o 
  -5  -4  20       27.15       46.20     21.29 o 
  -4  -4  20      140.73      107.16     21.47 o 
  -3  -4  20      127.62      150.96     19.91 o 
  -2  -4  20        1.05       30.86     19.52 o 
  -1  -4  20       42.28       66.27     16.23 o 
   0  -4  20      290.10      271.78     21.06 o 
   1  -4  20       35.78       22.17     20.39 o 
   2  -4  20      204.43      232.28     18.15 o 
   3  -4  20       79.67       89.15     27.25 o 
   4  -4  20      147.59      139.90     15.77 o 
   5  -4  20       28.55       39.53     19.87 o 
   6  -4  20       21.21       19.94     21.80 o 
  -5  -3  20        1.04       35.61     25.00 o 
  -4  -3  20        9.70       29.07     19.29 o 
  -3  -3  20      302.90      301.74     29.83 o 
  -2  -3  20       16.05       56.84     17.93 o 
  -1  -3  20      141.99      113.90     24.67 o 
   0  -3  20        4.63       -4.04     16.98 o 
   1  -3  20       32.08       10.29     13.95 o 
   2  -3  20        0.73       37.96     17.13 o 
   3  -3  20       71.11       70.77     13.78 o 
   4  -3  20     1445.88     1457.60     46.72 o 
   5  -3  20       13.90       35.08     15.45 o
[truncated: 59,902 more chars]
